# Supplementary material for: Di­aqua­bis­[2-(2-hy­droxy­eth­yl)pyridine-κ2 N,O]cobalt(II) dichloride
Source: Acta Crystallogr Sect E Struct Rep Online. 2013 Jul 6;69(Pt 8):m439–40. doi: 10.1107/S1600536813018321 (PMC3793682; doi:10.1107/S1600536813018321)
Supplement: Supplementary file 1 [file e-69-0m439-sup1.cif]

##############################################################################
#                                                                            #
# This CIF contains the data in a paper accepted for publication in          #
# Acta Crystallographica Section E. It conforms to the requirements of       #
# Notes for Authors for Acta Crystallographica Section E, and has been       #
# peer reviewed under the auspices of the IUCr Commission on Journals.       #
#                                                                            #
# Full details of the Crystallographic Information File format               #
# are given in the paper "The Crystallographic Information File (CIF):       #
# a New Standard Archive File for Crystallography" by S. R. Hall, F. H.      #
# Allen and I. D. Brown [Acta Cryst. (1991), A47, 655-685].                  #
#                                                                            #
# The current version of the core CIF dictionary is obtainable from          #
# ftp://ftp.iucr.org/pub/cif_core.dic.                                       #
#                                                                            #
# Software is freely available for graphical display of the structure(s)     #
# in this CIF. For information consult the CIF software page                 #
# http://www.iucr.org/resources/cif/software.                                #
#                                                                            #
# This file may be used for bona fide research purposes within the           #
# scientific community so long as proper attribution is given to the journal # 
# article from which it was obtained.                                        #
#                                                                            #
##############################################################################
data_global
_audit_creation_method     'WinGX routine-INITIALISE'
_journal_date_recd_electronic     2013-06-29
_journal_date_accepted     2013-07-02
_journal_name_full     'Acta Crystallographica, Section E'
_journal_year     2013
_journal_volume     69
_journal_issue      8
_journal_page_first     m439
_journal_page_last     m440
_journal_paper_category     QM
_journal_paper_doi     10.1107/S1600536813018321
_journal_coeditor_code     XU5717
_publ_contact_author_name     'Lamia, Bendjeddou'
_publ_contact_author_address
;
Unit\'e de recherche Chimie de l'environnement et molculaire, structurale
'CHEMS', Facult\'e des Sciences Exactes,Campus Chaabet Ersas, Universit\'e
Constantine I, 25000 Constantine, Algeria
;
_publ_contact_author_email     'Lamiabendjeddou@yahoo.fr'
_publ_contact_author_fax     '00 (213) 31 61 46 44'
_publ_contact_author_phone     '00 (213) 31 61 46 44'
_publ_section_title
;
Diaquabis[2-(2-hydroxyethyl)pyridine-\k^2^<i>N</i>,<i>O</i>]cobalt(II)
dichloride
;
loop_
    _publ_author_name
    _publ_author_address
    'Zeghouan, Ouahida'
;
Unit\'e de Recherche Chimie de l'Environnement et Mol\'eculaire Structurale
 'CHEMS', Facult\'e des Sciences Exactes,
Campus Chaabet Ersas, Universit\'e Constantine I,
25000 Constantine, Algeria
;
    'Guenifa, Fatiha'
;
Unit\'e de Recherche Chimie de l'Environnement et Mol\'eculaire Structurale
 'CHEMS', Facult\'e des Sciences Exactes,
Campus Chaabet Ersas, Universit\'e Constantine I,
25000 Constantine, Algeria
;
    'Hadjadj, Nasreddine'
;
Unit\'e de Recherche Chimie de l'Environnement et Mol\'eculaire Structurale
 'CHEMS', Facult\'e des Sciences Exactes,
Campus Chaabet Ersas, Universit\'e Constantine I,
25000 Constantine, Algeria
;
    'Bendjeddou, Lamia'
;
Unit\'e de Recherche Chimie de l'Environnement et Mol\'eculaire Structurale
 'CHEMS', Facult\'e des Sciences Exactes,
Campus Chaabet Ersas, Universit\'e Constantine I,
25000 Constantine, Algeria
;
    'Merazig, Hocine'
;
Unit\'e de Recherche Chimie de l'Environnement et Mol\'eculaire Structurale
 'CHEMS', Facult\'e des Sciences Exactes,
Campus Chaabet Ersas, Universit\'e Constantine I,
25000 Constantine, Algeria
;
data_I
_chemical_name_systematic
;
Diaquabis[2-(2-hydroxyethyl)pyridine-\k^2^<i>N</i>,<i>O</i>]cobalt(II)
dichloride
;
_chemical_name_common     ?
_chemical_formula_moiety     'C14 H22 Co N2 O4 2+, 2(Cl -)'
_chemical_formula_sum     'C14 H22 Cl2 Co N2 O4 '
_chemical_formula_structural     'C14 H22 Cl2 Co N2 O4'
_chemical_formula_iupac     '[Co (C7 H9 N O)2 (H2 O)2] Cl2'
_chemical_formula_weight     412.17
_chemical_melting_point     ?
_symmetry_cell_setting     orthorhombic
_symmetry_space_group_name_H-M     'P b c n'
_symmetry_space_group_name_Hall     '-P 2n 2ab'
loop_
    _symmetry_equiv_pos_site_id
    _symmetry_equiv_pos_as_xyz
    1 x,y,z
    2 1/2-x,1/2-y,1/2+z
    3 1/2+x,1/2-y,-z
    4 -x,y,1/2-z
    5 -x,-y,-z
    6 1/2+x,1/2+y,1/2-z
    7 1/2-x,1/2+y,z
    8 x,-y,1/2+z
_cell_length_a     12.8911(3)
_cell_length_b     8.0049(2)
_cell_length_c     16.8757(4)
_cell_angle_alpha     90
_cell_angle_beta     90
_cell_angle_gamma     90
_cell_volume     1741.44(7)
_cell_formula_units_Z     4
_cell_measurement_reflns_used     1536
_cell_measurement_theta_min     3.23
_cell_measurement_theta_max     25.05
_cell_measurement_temperature     293(2)
_exptl_crystal_description     ' prism'
_exptl_crystal_colour     ' pink'
_exptl_crystal_size_max     0.3
_exptl_crystal_size_mid     0.2
_exptl_crystal_size_min     0.2
_exptl_crystal_density_diffrn     1.572
_exptl_crystal_density_method     'Not Measured'
_exptl_crystal_F_000     852
_exptl_absorpt_coefficient_mu     1.312
_exptl_absorpt_correction_type     none
_diffrn_ambient_temperature     293(2)
_diffrn_radiation_type     'MoK\a'
_diffrn_radiation_wavelength     0.71073
_diffrn_radiation_source     'fine-focus sealed tube'
_diffrn_radiation_monochromator     'graphite'
_diffrn_measurement_device     'Bruker APEXII'
_diffrn_measurement_method     \f
_diffrn_detector_area_resol_mean     ?
_diffrn_reflns_number     9407
_diffrn_reflns_av_R_equivalents     0.0152
_diffrn_reflns_av_sigmaI/netI     0.0113
_diffrn_reflns_theta_min     3.85
_diffrn_reflns_theta_max     25.05
_diffrn_reflns_theta_full     25.05
_diffrn_measured_fraction_theta_max     0.994
_diffrn_measured_fraction_theta_full     0.994
_diffrn_reflns_limit_h_min     -14
_diffrn_reflns_limit_h_max     15
_diffrn_reflns_limit_k_min     -9
_diffrn_reflns_limit_k_max     9
_diffrn_reflns_limit_l_min     -19
_diffrn_reflns_limit_l_max     20
_refine_special_details
;
Refinement of <i>F</i>^2^ against ALL reflections. The weighted <i>R</i>-factor
<i>wR</i> and goodness of fit <i>S</i> are based on <i>F</i>^2^, conventional
<i>R</i>-factors <i>R</i> are based on <i>F</i>, with <i>F</i> set to zero for
negative <i>F</i>^2^. The threshold expression of <i>F</i>^2^ >
\s(<i>F</i>^2^) is used only for calculating <i>R</i>-factors(gt) <i>etc</i>.
and is not relevant to the choice of reflections for refinement.
<i>R</i>-factors based on <i>F</i>^2^ are statistically about twice as large
as those based on <i>F</i>, and <i>R</i>- factors based on ALL data will be
even larger.
;
_reflns_number_total     1535
_reflns_number_gt     1419
_reflns_threshold_expression     I>2sigma(I)
_refine_ls_structure_factor_coef     Fsqd
_refine_ls_matrix_type     full
_refine_ls_R_factor_all     0.0223
_refine_ls_R_factor_gt     0.0198
_refine_ls_wR_factor_gt     0.0542
_refine_ls_wR_factor_ref     0.0562
_refine_ls_goodness_of_fit_ref     1.040
_refine_ls_restrained_S_all     1.224
_refine_ls_number_reflns     1535
_refine_ls_number_parameters     115
_refine_ls_number_restraints     0
_refine_ls_hydrogen_treatment     mixed
_refine_ls_weighting_scheme     calc
_refine_ls_weighting_details
         'calc w=1/[\s^2^(Fo^2^)+(0.0293P)^2^+0.7255P] where P=(Fo^2^+2Fc^2^)/3'
_refine_ls_shift/su_max     0.000
_refine_ls_shift/su_mean     0.000
_refine_diff_density_max     0.213
_refine_diff_density_min     -0.223
_refine_ls_extinction_method     none
_refine_ls_extinction_coef     ?
loop_
    _atom_type_symbol
    _atom_type_description
    _atom_type_scat_dispersion_real
    _atom_type_scat_dispersion_imag
    _atom_type_scat_source
    'C' 'C' 0.0033 0.0016
                         'International Tables Vol C Tables 4.2.6.8 and 6.1.1.4'
    'H' 'H' 0.0000 0.0000
                         'International Tables Vol C Tables 4.2.6.8 and 6.1.1.4'
    'Cl' 'Cl' 0.1484 0.1585
                         'International Tables Vol C Tables 4.2.6.8 and 6.1.1.4'
    'Co' 'Co' 0.3494 0.9721
                         'International Tables Vol C Tables 4.2.6.8 and 6.1.1.4'
    'N' 'N' 0.0061 0.0033
                         'International Tables Vol C Tables 4.2.6.8 and 6.1.1.4'
    'O' 'O' 0.0106 0.0060
                         'International Tables Vol C Tables 4.2.6.8 and 6.1.1.4'
_computing_data_collection     'APEX2 (Bruker, 2006)'
_computing_cell_refinement     'SAINT (Bruker, 2006)'
_computing_data_reduction     'SAINT (Bruker, 2006)'
_computing_structure_solution     'SIR2002 (Burla <i>et al.</i>, 2005)'
_computing_structure_refinement     'SHELXL97 (Sheldrick, 2008)'
_computing_molecular_graphics     'ORTEP-3 for Windows (Farrugia, 2012)'
_computing_publication_material
;
WinGX (Farrugia, 2012), Mercury (Macrae <i>et al.</i>, 2006) and
POV-RAY (Persistence of Vision Team, 2004)
;
loop_
    _atom_site_type_symbol
    _atom_site_label
    _atom_site_fract_x
    _atom_site_fract_y
    _atom_site_fract_z
    _atom_site_U_iso_or_equiv
    _atom_site_thermal_displace_type
    _atom_site_calc_flag
    _atom_site_refinement_flags
    _atom_site_occupancy
    Co Co1 0.50000 0.50000 0.00000 0.02290(10)
                                             Uani . . 1.000
    O O1 0.41357(11) 0.27513(16) 0.00777(7) 0.0360(4) Uani . . 1.000
    O O1W 0.62402(10) 0.39039(16) 0.05822(8) 0.0360(4) Uani . . 1.000
    N N1 0.43197(11) 0.57142(18) 0.11153(8) 0.0272(4) Uani . . 1.000
    C C1 0.35447(17) 0.2261(3) 0.07500(12) 0.0476(7) Uani . . 1.000
    C C2 0.40794(17) 0.2792(2) 0.15026(11) 0.0413(6) Uani . . 1.000
    C C3 0.40051(14) 0.4625(2) 0.16765(10) 0.0288(5) Uani . . 1.000
    C C4 0.36041(17) 0.5176(2) 0.23920(11) 0.0367(6) Uani . . 1.000
    C C5 0.35342(16) 0.6852(3) 0.25479(11) 0.0417(6) Uani . . 1.000
    C C6 0.38502(15) 0.7962(2) 0.19758(12) 0.0404(6) Uani . . 1.000
    C C7 0.42246(14) 0.7350(2) 0.12727(11) 0.0331(6) Uani . . 1.000
    Cl Cl 0.34635(4) 0.01817(5) 0.40317(3) 0.0402(2) Uani . . 1.000
    H H1 0.3978(18) 0.211(3) -0.0294(11) 0.0540 Uiso . . 1.000
    H H1A 0.34570 0.10570 0.07490 0.0570 Uiso calc R 1.000
    H H1B 0.28620 0.27680 0.07240 0.0570 Uiso calc R 1.000
    H H1W 0.6327(17) 0.2761(13) 0.0664(13) 0.0540 Uiso . . 1.000
    H H2A 0.48060 0.24860 0.14680 0.0500 Uiso calc R 1.000
    H H2B 0.37800 0.21780 0.19420 0.0500 Uiso calc R 1.000
    H H2W 0.6813(12) 0.436(2) 0.0664(14) 0.0540 Uiso . . 1.000
    H H4 0.33820 0.44050 0.27680 0.0440 Uiso calc R 1.000
    H H5 0.32780 0.72310 0.30310 0.0500 Uiso calc R 1.000
    H H6 0.38110 0.91080 0.20640 0.0490 Uiso calc R 1.000
    H H7 0.44230 0.81090 0.08840 0.0400 Uiso calc R 1.000
loop_
    _atom_site_aniso_label
    _atom_site_aniso_U_11
    _atom_site_aniso_U_22
    _atom_site_aniso_U_33
    _atom_site_aniso_U_12
    _atom_site_aniso_U_13
    _atom_site_aniso_U_23
    Co1 0.0221(2) 0.0221(2) 0.0245(2) 0.00020(10)
                                                0.00170(10)
                                                          0.00090(10)
    O1 0.0429(8) 0.0315(7) 0.0337(7) -0.0128(6) 0.0066(6) -0.0041(5)
    O1W 0.0293(7) 0.0295(7) 0.0491(8) 0.0000(5) -0.0083(6) 0.0071(6)
    N1 0.0259(7) 0.0276(7) 0.0280(7) 0.0020(6) 0.0025(6) -0.0007(6)
    C1 0.0534(13) 0.0401(11) 0.0492(12) -0.0200(10) 0.0219(10) -0.0088(9)
    C2 0.0564(13) 0.0310(10) 0.0365(10) -0.0006(9) 0.0159(9) 0.0067(8)
    C3 0.0263(9) 0.0336(9) 0.0266(9) -0.0003(7) 0.0004(7) 0.0003(7)
    C4 0.0353(11) 0.0479(12) 0.0270(9) -0.0029(8) 0.0034(8) -0.0003(8)
    C5 0.0381(11) 0.0547(12) 0.0324(10) 0.0017(10) 0.0038(8) -0.0152(9)
    C6 0.0395(11) 0.0354(10) 0.0463(11) 0.0033(9) 0.0010(9) -0.0134(9)
    C7 0.0306(10) 0.0297(9) 0.0389(10) 0.0004(7) 0.0022(8) -0.0013(7)
    Cl 0.0376(3) 0.0269(2) 0.0561(3) -0.0017(2) -0.0020(2) 0.0015(2)
_geom_special_details
;
Bond distances, angles <i>etc</i>. have been calculated using the rounded
fractional coordinates. All su's are estimated from the variances of the
(full) variance-covariance matrix. The cell e.s.d.'s are taken into account in
the estimation of distances, angles and torsion angles
;
loop_
    _geom_bond_atom_site_label_1
    _geom_bond_atom_site_label_2
    _geom_bond_site_symmetry_1
    _geom_bond_site_symmetry_2
    _geom_bond_distance
    _geom_bond_publ_flag
    Co1 O1 . . 2.1210(13) yes
    Co1 O1W . . 2.0715(13) yes
    Co1 N1 . . 2.1537(14) yes
    Co1 O1 . 5_665 2.1210(13) .
    Co1 O1W . 5_665 2.0715(13) .
    Co1 N1 . 5_665 2.1537(14) .
    O1 C1 . . 1.422(2) .
    O1 H1 . . 0.84(2) no
    O1W H2W . . 0.835(16) no
    O1W H1W . . 0.932(11) no
    N1 C3 . . 1.350(2) .
    N1 C7 . . 1.342(2) .
    C1 C2 . . 1.506(3) no
    C2 C3 . . 1.499(2) no
    C3 C4 . . 1.386(3) no
    C4 C5 . . 1.370(3) no
    C5 C6 . . 1.374(3) no
    C6 C7 . . 1.371(3) no
    C1 H1A . . 0.9704 no
    C1 H1B . . 0.9701 no
    C2 H2A . . 0.9699 no
    C2 H2B . . 0.9697 no
    C4 H4 . . 0.9303 no
    C5 H5 . . 0.9305 no
    C6 H6 . . 0.9307 no
    C7 H7 . . 0.9300 no
loop_
    _geom_angle_atom_site_label_1
    _geom_angle_atom_site_label_2
    _geom_angle_atom_site_label_3
    _geom_angle_site_symmetry_1
    _geom_angle_site_symmetry_2
    _geom_angle_site_symmetry_3
    _geom_angle
    _geom_angle_publ_flag
    O1 Co1 O1W . . . 90.95(5) .
    O1 Co1 N1 . . . 87.56(5) .
    O1 Co1 O1 . . 5_665 180.00 .
    O1 Co1 O1W . . 5_665 89.05(5) .
    O1 Co1 N1 . . 5_665 92.44(5) .
    O1W Co1 N1 . . . 90.70(5) .
    O1 Co1 O1W 5_665 . . 89.05(5) .
    O1W Co1 O1W . . 5_665 180.00 .
    O1W Co1 N1 . . 5_665 89.30(5) .
    O1 Co1 N1 5_665 . . 92.44(5) .
    O1W Co1 N1 5_665 . . 89.30(5) .
    N1 Co1 N1 . . 5_665 180.00 .
    O1 Co1 O1W 5_665 . 5_665 90.95(5) .
    O1 Co1 N1 5_665 . 5_665 87.56(5) .
    O1W Co1 N1 5_665 . 5_665 90.70(5) .
    Co1 O1 C1 . . . 124.41(12) .
    C1 O1 H1 . . . 107.4(15) no
    Co1 O1 H1 . . . 127.1(15) no
    H1W O1W H2W . . . 107.4(17) no
    Co1 O1W H2W . . . 125.1(12) no
    Co1 O1W H1W . . . 125.4(13) no
    C3 N1 C7 . . . 117.65(14) .
    Co1 N1 C7 . . . 117.99(11) .
    Co1 N1 C3 . . . 124.34(11) .
    O1 C1 C2 . . . 110.47(17) .
    C1 C2 C3 . . . 114.33(16) no
    N1 C3 C4 . . . 121.20(15) .
    C2 C3 C4 . . . 120.39(15) no
    N1 C3 C2 . . . 118.40(15) .
    C3 C4 C5 . . . 120.24(17) no
    C4 C5 C6 . . . 118.61(18) no
    C5 C6 C7 . . . 118.77(16) no
    N1 C7 C6 . . . 123.51(16) .
    O1 C1 H1A . . . 109.58 no
    O1 C1 H1B . . . 109.54 no
    C2 C1 H1A . . . 109.58 no
    C2 C1 H1B . . . 109.59 no
    H1A C1 H1B . . . 108.04 no
    C1 C2 H2A . . . 108.66 no
    C1 C2 H2B . . . 108.64 no
    C3 C2 H2A . . . 108.70 no
    C3 C2 H2B . . . 108.72 no
    H2A C2 H2B . . . 107.60 no
    C3 C4 H4 . . . 119.87 no
    C5 C4 H4 . . . 119.89 no
    C4 C5 H5 . . . 120.72 no
    C6 C5 H5 . . . 120.67 no
    C5 C6 H6 . . . 120.60 no
    C7 C6 H6 . . . 120.63 no
    N1 C7 H7 . . . 118.22 no
    C6 C7 H7 . . . 118.27 no
loop_
    _geom_hbond_atom_site_label_D
    _geom_hbond_atom_site_label_H
    _geom_hbond_atom_site_label_A
    _geom_hbond_site_symmetry_A
    _geom_hbond_distance_DH
    _geom_hbond_distance_HA
    _geom_hbond_distance_DA
    _geom_hbond_angle_DHA
    _geom_hbond_publ_flag
    O1 H1 Cl 8_554 0.84(2) 2.26(2) 3.0625(13) 162(2) yes
    O1W H1W Cl 4_655 0.932(11) 2.145(12) 3.0738(13) 174.6(19) yes
    O1W H2W Cl 6_555 0.835(16) 2.285(16) 3.1121(14) 170.4(15) yes
_iucr_refine_instructions_details
;
TITL scan_0m in P c a n               Pbcn
CELL  0.71073  12.8911   8.0049  16.8757   90.000   90.000   90.000
ZERR     1.00   0.0003   0.0002   0.0004    0.000    0.000    0.000
LATT   1
SYMM  1/2 - X, 1/2 - Y, 1/2 + Z
SYMM  1/2 + X, 1/2 - Y, - Z
SYMM  - X,   Y, 1/2 - Z
SFAC  C    H   Cl   Co    N    O
UNIT  56   88   8    4    8    16
MERG   2
OMIT     0   0   2
DFIX     0.850   0.010 O1 H1
DFIX     0.850   0.010 H1W O1W
DFIX     0.850   0.010 O1W H2W
DFIX     1.390   0.020 H1W O1W H1W H2W
OMIT     1   1   1
FMAP   2
PLAN   20
ACTA
BOND   $H
L.S.   8
WGHT    0.029300    0.725500
FVAR       0.44954
CO1   4    0.500000    0.500000    0.500000    10.50000    0.02212    0.02211 =
         0.02451   -0.00086    0.00170   -0.00019
O1    6    0.413573    0.724866    0.507770    11.00000    0.04285    0.03146 =
         0.03368    0.00409    0.00663    0.01276
AFIX   2
H1    2    0.397761    0.788725    0.470573    11.00000   -1.50000
AFIX   0
O1W   6    0.624019    0.609609    0.558223    11.00000    0.02930    0.02952 =
         0.04913   -0.00715   -0.00829   -0.00004
AFIX   2
H1W   2    0.632682    0.723905    0.566400    11.00000   -1.50000
H2W   2    0.681277    0.564459    0.566361    11.00000   -1.50000
AFIX   0
N1    5    0.431969    0.428584    0.611535    11.00000    0.02586    0.02757 =
         0.02800    0.00065    0.00253   -0.00202
C7    1    0.422462    0.265036    0.627268    11.00000    0.03057    0.02966 =
         0.03889    0.00125    0.00224   -0.00036
AFIX  43
H7    2    0.442329    0.189111    0.588415    11.00000   -1.20000
AFIX   0
C6    1    0.385016    0.203763    0.697577    11.00000    0.03949    0.03545 =
         0.04631    0.01339    0.00103   -0.00328
AFIX  43
H6    2    0.381090    0.089243    0.706358    11.00000   -1.20000
AFIX   0
C5    1    0.353417    0.314777    0.754785    11.00000    0.03813    0.05466 =
         0.03236    0.01521    0.00379   -0.00172
AFIX  43
H5    2    0.327818    0.276947    0.803082    11.00000   -1.20000
AFIX   0
C4    1    0.360408    0.482410    0.739196    11.00000    0.03526    0.04794 =
         0.02704    0.00025    0.00339    0.00286
AFIX  43
H4    2    0.338155    0.559468    0.776772    11.00000   -1.20000
AFIX   0
C3    1    0.400511    0.537482    0.667649    11.00000    0.02630    0.03357 =
         0.02662   -0.00034    0.00039    0.00027
C2    1    0.407944    0.720833    0.650263    11.00000    0.05644    0.03098 =
         0.03649   -0.00673    0.01587    0.00064
AFIX  23
H2A   2    0.480616    0.751398    0.646813    11.00000   -1.20000
H2B   2    0.378005    0.782174    0.694242    11.00000   -1.20000
AFIX   0
C1    1    0.354465    0.773903    0.575000    11.00000    0.05335    0.04011 =
         0.04925    0.00879    0.02191    0.02002
AFIX  23
H1B   2    0.286216    0.723165    0.572429    11.00000   -1.20000
H1A   2    0.345750    0.894263    0.574891    11.00000   -1.20000
AFIX   0
CL    3    0.346349    0.981834    0.903166    11.00000    0.03760    0.02690 =
         0.05606   -0.00147   -0.00197    0.00171
HKLF 4  1.0  0.00 -1.00  0.00  1.00  0.00  0.00  0.00  0.00  1.00
REM  scan_0m in P c a n               Pbcn
REM R1 =  0.0198 for   1418 Fo > 4sig(Fo)  and  0.0223 for all   1535 data
REM    115 parameters refined using      5 restraints
END
WGHT      0.0280      0.7090
REM Highest difference peak  0.213,  deepest hole -0.223,  1-sigma level  0.038
Q1    1   0.4008  0.6238  0.6563  11.00000  0.05    0.21
Q2    1   0.3524  0.9515  0.9487  11.00000  0.05    0.20
Q3    1   0.3616  0.5096  0.6950  11.00000  0.05    0.19
Q4    1   0.4181  0.4813  0.6378  11.00000  0.05    0.19
Q5    1   0.3825  0.4042  0.7489  11.00000  0.05    0.16
Q6    1   0.4120  0.3540  0.6196  11.00000  0.05    0.16
Q7    1   0.4612  0.4550  0.5787  11.00000  0.05    0.15
Q8    1   0.3944  0.2583  0.7316  11.00000  0.05    0.14
Q9    1   0.3982  0.7576  0.6105  11.00000  0.05    0.13
Q10   1   0.4275  0.2424  0.6726  11.00000  0.05    0.13
Q11   1   0.3420  0.9051  0.8699  11.00000  0.05    0.13
Q12   1   0.4023  0.9161  0.5803  11.00000  0.05    0.12
Q13   1   0.2985  0.8731  0.5500  11.00000  0.05    0.12
Q14   1   0.2966  0.8408  0.5696  11.00000  0.05    0.11
Q15   1   0.6292  0.6295  0.5157  11.00000  0.05    0.11
Q16   1   0.2802  0.6388  0.5551  11.00000  0.05    0.11
Q17   1   0.3228  1.0841  0.9009  11.00000  0.05    0.11
Q18   1   0.4419  0.2275  0.6083  11.00000  0.05    0.10
Q19   1   0.6593  0.5693  0.5476  11.00000  0.05    0.10
Q20   1   0.3285  0.3993  0.7323  11.00000  0.05    0.10
;
