# Supplementary material for: Di­aqua­bis­[2-(2-hy­droxy­eth­yl)pyridine-κ2 N,O]cobalt(II) dichloride
Source: Acta Crystallogr Sect E Struct Rep Online. 2013 Jul 6;69(Pt 8):m439–40. doi: 10.1107/S1600536813018321 (PMC3793682; doi:10.1107/S1600536813018321)
Supplement: Supplementary file 2 [file e-69-0m439-Isup2.hkl]

#
# h,k,l, Fc-squared, Fo-squared, sigma(Fo-squared) and status flag
#
data_I
_shelx_title ' scan_0m in P c a n               Pbcn'
_shelx_refln_list_code          4
_shelx_F_calc_maximum      222.66
_exptl_crystal_F_000       851.86
_reflns_d_resolution_high  0.8392
 
loop_
 _symmetry_equiv_pos_as_xyz
 'x, y, z'
 '-x+1/2, -y+1/2, z+1/2'
 'x+1/2, -y+1/2, -z'
 '-x, y, -z+1/2'
 '-x, -y, -z'
 'x-1/2, y-1/2, -z-1/2'
 '-x-1/2, y-1/2, z'
 'x, -y, z-1/2'
 
_cell_length_a    12.8911
_cell_length_b     8.0049
_cell_length_c    16.8757
_cell_angle_alpha  90.000
_cell_angle_beta   90.000
_cell_angle_gamma  90.000
 
_shelx_F_squared_multiplier     1.000
 
loop_
 _refln_index_h
 _refln_index_k
 _refln_index_l
 _refln_F_squared_calc
 _refln_F_squared_meas
 _refln_F_squared_sigma
 _refln_observed_status
   6   0   0     4244.71     3719.41     66.52 o
   8   0   0     9087.61     9121.03    157.80 o
  10   0   0       96.88      100.54      8.58 o
  12   0   0     3893.56     3932.22     75.63 o
  14   0   0     3518.09     3445.70     69.55 o
   3   1   0    17159.91    16983.58    190.24 o
   5   1   0       14.14       22.06      3.39 o
   7   1   0      100.38      114.44      7.43 o
   9   1   0     8668.79     8740.43    120.94 o
  11   1   0     2536.82     2487.67     35.81 o
  13   1   0      102.89      101.07      6.95 o
  15   1   0     1435.65     1504.74     26.73 o
   0   2   0     5691.96     6172.17     60.27 o
   2   2   0      699.95      676.28      7.65 o
   4   2   0     4338.50     4114.65     34.86 o
   6   2   0    24728.82    24219.18    291.48 o
   8   2   0     4443.26     4410.95     56.34 o
  10   2   0       14.51       14.49      3.73 o
  12   2   0     1341.66     1385.13     23.27 o
  14   2   0     1208.91     1233.44     37.22 o
   1   3   0     1498.18     1514.18     10.90 o
   3   3   0    21274.70    21044.32    199.31 o
   5   3   0     3248.10     3240.88     24.70 o
   7   3   0      351.06      311.91      6.40 o
   9   3   0     6516.80     6398.30     89.04 o
  11   3   0     1895.60     1888.79     23.19 o
  13   3   0        4.92       -8.59      8.59 o
   0   4   0    49579.51    48811.38    647.66 o
   2   4   0     4612.27     4801.82     53.48 o
   4   4   0      240.59      276.55      5.65 o
   6   4   0     4783.80     4567.59     46.38 o
   8   4   0     1632.75     1674.66     19.49 o
  10   4   0      207.72      187.62      9.62 o
  12   4   0     3904.87     3921.39     54.33 o
   1   5   0     1106.01     1136.39     11.67 o
   3   5   0    10649.08    10182.98     97.51 o
   5   5   0     1992.59     1951.13     22.55 o
   7   5   0        6.68        5.74      2.83 o
   9   5   0     2691.65     2688.20     38.71 o
  11   5   0     2884.37     2927.08     42.98 o
  13   5   0      398.25      391.20     14.01 o
   0   6   0     2081.71     1955.69     26.71 o
   2   6   0      209.48      191.48      3.94 o
   4   6   0      899.20      913.31     13.16 o
   6   6   0     8648.01     8511.36     84.02 o
   8   6   0     3043.59     3058.49     52.02 o
  10   6   0       27.04       18.97      5.68 o
   1   7   0       15.40       23.43      2.39 o
   3   7   0     2742.61     2656.40     29.95 o
   5   7   0     2243.37     2179.08     29.49 o
   7   7   0     1879.94     1818.17     23.51 o
   9   7   0     2218.80     2207.53     28.02 o
   0   8   0     3183.04     3242.88     62.39 o
   2   8   0      546.87      572.49     10.75 o
   4   8   0      149.63      136.78      6.50 o
   6   8   0     1964.85     1881.87     35.39 o
   8   8   0      826.21      835.71     15.19 o
   1   9   0      752.96      784.39     17.39 o
   3   9   0     1411.83     1338.74     24.14 o
   5   9   0      120.87      111.92      6.55 o
   2   1   1      454.62      383.74      8.15 o
   3   1   1       63.27       56.35      2.27 o
   4   1   1       30.03       26.76      2.09 o
   5   1   1      120.69      120.09      1.93 o
   6   1   1        1.02       -0.86      0.86 o
   7   1   1       19.58       13.20      1.35 o
   8   1   1      217.14      235.21      4.90 o
   9   1   1       69.48       63.71      5.30 o
  10   1   1      100.01       93.52      4.12 o
  11   1   1       24.48       16.02      3.20 o
  12   1   1       46.57       47.28      3.72 o
  13   1   1       15.25        9.65      3.27 o
  14   1   1      157.96      150.36      6.44 o
  15   1   1       43.79       43.04      4.54 o
   0   2   1       82.71       95.14      1.54 o
   1   2   1      457.82      447.99      2.91 o
   2   2   1       62.22       61.28      1.30 o
   3   2   1      658.91      712.52      3.95 o
   4   2   1       49.84       60.06      1.98 o
   5   2   1       32.35       22.31      1.19 o
   6   2   1      563.03      594.33      8.59 o
   7   2   1       66.10       58.15      2.62 o
   8   2   1      276.37      282.28      5.32 o
   9   2   1       89.40       74.47      4.48 o
  10   2   1      710.76      711.78      9.82 o
  11   2   1       20.23       16.92      2.94 o
  12   2   1       75.84       73.27      4.16 o
  13   2   1      228.35      219.22      6.56 o
  14   2   1      243.55      219.51      7.16 o
  15   2   1       56.27       50.54      5.20 o
   1   3   1      177.32      188.30      1.70 o
   2   3   1    12694.72    13178.24     66.35 o
   3   3   1     1146.16     1235.60      8.39 o
   4   3   1      101.57      109.32      2.96 o
   5   3   1       80.34      105.18      4.27 o
   6   3   1      700.96      720.82      5.83 o
   7   3   1      285.49      281.68      3.93 o
   8   3   1       39.56       49.72      2.23 o
   9   3   1       49.05       54.27      2.50 o
  10   3   1       13.57       15.13      2.09 o
  11   3   1        2.20        0.13      2.08 o
  12   3   1      189.84      186.52      4.74 o
  13   3   1        7.22       -1.73      3.43 o
  14   3   1        4.31        7.31      3.74 o
   0   4   1      389.57      406.38     11.28 o
   1   4   1        3.36        6.09      0.85 o
   2   4   1       95.76      117.97      1.64 o
   3   4   1      822.13      925.69      7.63 o
   4   4   1       16.99       14.62      1.45 o
   5   4   1     1226.63     1272.78     10.13 o
   6   4   1       36.16       40.10      2.36 o
   7   4   1      277.86      280.19      3.16 o
   8   4   1       47.60       35.42      1.75 o
   9   4   1      408.67      403.77      5.23 o
  10   4   1       30.79       27.59      3.43 o
  11   4   1       61.03       52.94      4.24 o
  12   4   1        4.61       12.92      4.55 o
  13   4   1        3.97        1.87      3.73 o
   1   5   1      115.64       96.34      1.94 o
   2   5   1        4.88        5.92      1.16 o
   3   5   1      663.61      666.11     10.13 o
   4   5   1      235.62      229.20      4.20 o
   5   5   1        2.17        3.65      1.75 o
   6   5   1       50.05       64.94      2.82 o
   7   5   1      353.38      360.22      5.67 o
   8   5   1      461.83      433.81      6.52 o
   9   5   1        0.04        1.33      2.88 o
  10   5   1       89.85       94.00      5.02 o
  11   5   1        7.36       14.18      3.91 o
  12   5   1      233.02      235.62      9.18 o
  13   5   1        6.97        5.07      3.99 o
   0   6   1      335.97      328.07      5.47 o
   1   6   1     1451.07     1449.47     10.44 o
   2   6   1      140.47      133.25      2.99 o
   3   6   1      824.19      813.09      8.44 o
   4   6   1      115.14      115.02      4.02 o
   5   6   1      639.85      634.61      7.63 o
   6   6   1      808.95      814.85      9.18 o
   7   6   1      133.44      127.95      4.63 o
   8   6   1        0.34        6.09      2.47 o
   9   6   1       22.89       33.56      3.91 o
  10   6   1      772.54      749.38     12.21 o
  11   6   1        0.38        2.92      3.67 o
   1   7   1       16.46       15.24      1.82 o
   2   7   1      185.08      200.08      4.37 o
   3   7   1        4.32        8.66      2.23 o
   4   7   1      335.71      333.51      5.75 o
   5   7   1        0.44        7.68      2.45 o
   6   7   1        1.76        5.32      2.49 o
   7   7   1       29.56       31.42      3.04 o
   8   7   1      455.98      466.13      7.62 o
   9   7   1       49.39       50.57      3.71 o
  10   7   1      139.71      151.18      7.57 o
   0   8   1      375.78      404.80     20.44 o
   1   8   1      572.07      579.51      7.45 o
   2   8   1       67.27       60.24      3.27 o
   3   8   1       54.81       51.22      3.18 o
   4   8   1      275.05      249.34      5.53 o
   5   8   1      701.91      707.96      9.11 o
   6   8   1      224.07      233.63      5.82 o
   7   8   1       92.86       96.46      4.35 o
   8   8   1       78.86       70.51      4.14 o
   1   9   1      212.26      233.25      8.18 o
   2   9   1      145.52      144.84      6.22 o
   3   9   1      232.99      268.64      7.65 o
   4   9   1      250.28      247.72      5.99 o
   2   0   2    12126.61    10616.30    166.71 o
   3   0   2    16827.13    16911.66    405.02 o
   4   0   2     7007.56     7121.37     81.82 o
   5   0   2    16744.59    17069.28    162.45 o
   6   0   2     3385.49     3228.72     32.37 o
   7   0   2     2627.80     2743.20     42.77 o
   8   0   2     1768.27     1697.28     18.86 o
   9   0   2     4545.37     4680.98     60.37 o
  10   0   2     1822.90     1856.11     44.10 o
  11   0   2      153.09      148.74      7.21 o
  12   0   2     2257.39     2250.23     33.83 o
  13   0   2       35.90       40.59      5.51 o
  14   0   2     1049.83     1061.13     20.88 o
  15   0   2       35.45       35.63      6.20 o
   1   1   2     4049.88     3948.84     45.71 o
   2   1   2    14528.02    15058.58     92.70 o
   3   1   2    22771.36    22249.67    160.00 o
   4   1   2        4.42        3.01      1.19 o
   5   1   2     4418.49     4343.32     29.97 o
   6   1   2       56.49       49.83      2.97 o
   7   1   2      915.55      842.57      7.35 o
   8   1   2      924.26      873.30      9.03 o
   9   1   2     5429.01     5259.64     47.45 o
  10   1   2     1022.69     1035.67     12.69 o
  11   1   2     2326.66     2333.66     24.11 o
  12   1   2      757.35      756.27     13.80 o
  13   1   2      186.30      201.75      6.55 o
  14   1   2      612.57      644.87     11.16 o
  15   1   2      775.21      803.82     13.03 o
   0   2   2     5527.99     5759.37     46.45 o
   1   2   2    15129.46    15060.62    171.44 o
   2   2   2     4108.52     4041.53     18.99 o
   3   2   2     3113.68     3246.57     19.69 o
   4   2   2     6795.58     6637.83     36.19 o
   5   2   2     6025.70     6070.04     41.96 o
   6   2   2    11098.34    11031.78     74.84 o
   7   2   2      206.20      202.16      4.28 o
   8   2   2     3765.30     3647.03     29.46 o
   9   2   2      825.54      802.90     10.22 o
  10   2   2      789.80      758.58     10.28 o
  11   2   2      907.54      927.88     12.12 o
  12   2   2      948.84      958.80     12.86 o
  13   2   2        0.22        3.00      3.03 o
  14   2   2      677.76      685.83     11.42 o
   1   3   2      768.45      659.82      4.80 o
   2   3   2    12810.81    13331.10     64.46 o
   3   3   2    13652.98    13855.62     70.28 o
   4   3   2     1649.12     1646.82     14.68 o
   5   3   2     9707.00     9970.35     46.16 o
   6   3   2     2485.24     2413.07     15.61 o
   7   3   2     1572.14     1481.43     11.31 o
   8   3   2     1802.65     1807.45     13.59 o
   9   3   2     1255.65     1181.12     10.89 o
  10   3   2       20.37       23.83      2.23 o
  11   3   2     1392.32     1404.92     13.14 o
  12   3   2      395.11      403.71      6.69 o
  13   3   2      793.04      780.75     12.49 o
  14   3   2      100.43      106.00      5.87 o
   0   4   2     5136.23     4570.36     40.70 o
   1   4   2        9.68       -1.33      1.33 o
   2   4   2     4383.22     4409.45     23.38 o
   3   4   2     1535.37     1818.11     10.48 o
   4   4   2     5097.78     5219.91     31.08 o
   5   4   2     1452.96     1338.11      9.59 o
   6   4   2     3365.14     3323.29     20.84 o
   7   4   2     1843.65     1824.71     13.51 o
   8   4   2      533.47      534.01     12.20 o
   9   4   2      666.13      624.79      6.93 o
  10   4   2      788.90      785.91     13.36 o
  11   4   2      665.94      640.57     13.51 o
  12   4   2     2362.24     2380.21     25.86 o
  13   4   2        6.96        1.31      3.74 o
   1   5   2     1107.82     1044.52      6.93 o
   2   5   2     3090.26     3018.64     16.92 o
   3   5   2     9282.40     9241.91     50.78 o
   4   5   2      549.95      532.95      5.82 o
   5   5   2     2464.50     2426.80     17.56 o
   6   5   2      758.34      771.28      7.69 o
   7   5   2       58.44       57.47      2.87 o
   8   5   2      333.65      314.87      6.15 o
   9   5   2     2223.86     2242.36     23.75 o
  10   5   2       16.41       19.96      3.55 o
  11   5   2     2365.13     2376.07     25.86 o
  12   5   2       71.66       75.76      5.25 o
   0   6   2      615.97      628.97      7.23 o
   1   6   2     1598.02     1587.77     10.62 o
   2   6   2     1720.49     1702.67     11.23 o
   3   6   2      829.98      868.63      8.25 o
   4   6   2     3524.49     3517.74     26.48 o
   5   6   2      195.12      191.79      4.49 o
   6   6   2     2324.72     2233.48     18.55 o
   7   6   2      244.71      229.08      5.15 o
   8   6   2      854.43      827.24      9.69 o
   9   6   2        6.81        7.05      3.34 o
  10   6   2      748.06      745.53     12.26 o
  11   6   2      982.73      994.74     14.79 o
   1   7   2      478.70      459.03      4.95 o
   2   7   2      199.84      226.14      5.51 o
   3   7   2     2396.60     2403.49     19.56 o
   4   7   2     1480.61     1373.06     12.93 o
   5   7   2     2067.76     2019.15     17.45 o
   6   7   2      471.18      476.29      7.24 o
   7   7   2      847.35      818.12      9.86 o
   8   7   2      946.04      920.30     10.87 o
   9   7   2      660.20      686.75      9.52 o
  10   7   2      143.42      148.76      6.73 o
   0   8   2     2870.91     2725.95     38.45 o
   1   8   2      416.45      359.73      5.92 o
   2   8   2      862.25      848.10      9.52 o
   3   8   2      177.43      144.40      4.46 o
   4   8   2      197.89      212.76      6.74 o
   5   8   2      260.24      247.65      5.73 o
   6   8   2      991.70      988.29     12.78 o
   7   8   2        0.64        3.82      2.87 o
   8   8   2      801.67      796.04     10.43 o
   1   9   2     1019.09     1014.92     14.29 o
   2   9   2       45.13       50.07      4.52 o
   3   9   2      654.02      702.53     11.76 o
   4   9   2       19.98       20.39      3.04 o
   1   1   3     4807.50     4906.21     69.20 o
   2   1   3     2519.79     2480.77     23.64 o
   3   1   3    13120.19    13192.41     95.52 o
   4   1   3     1761.36     1798.38     14.23 o
   5   1   3      273.44      309.71      3.67 o
   6   1   3       15.81       20.23      1.29 o
   7   1   3     4231.40     4309.39     30.35 o
   8   1   3      330.82      325.53      4.19 o
   9   1   3      144.01      152.97      3.18 o
  10   1   3      291.86      280.60      5.18 o
  11   1   3      354.43      341.58      7.22 o
  12   1   3       24.02       21.10      3.30 o
  13   1   3        4.95        3.65      3.23 o
  14   1   3       19.53       21.28      3.86 o
  15   1   3        1.09        2.51      3.77 o
   0   2   3       38.82       22.87      1.54 o
   1   2   3     1055.54     1066.46      6.11 o
   2   2   3      200.00      216.15      2.84 o
   3   2   3      363.07      374.89      3.06 o
   4   2   3      422.24      447.67      4.31 o
   5   2   3     1109.94     1154.30      9.89 o
   6   2   3       49.81       69.20      2.02 o
   7   2   3      347.15      381.23      4.23 o
   8   2   3      786.96      812.76      8.79 o
   9   2   3      158.49      157.58      3.94 o
  10   2   3       45.25       36.25      2.69 o
  11   2   3      178.42      181.41      5.52 o
  12   2   3      216.43      211.23      6.18 o
  13   2   3        2.46        3.17      3.02 o
  14   2   3       20.70       17.87      3.77 o
   1   3   3        0.46        0.13      0.62 o
   2   3   3     1858.03     1947.57     10.21 o
   3   3   3      676.47      714.14      4.58 o
   4   3   3      631.94      679.76      4.28 o
   5   3   3        3.12        6.52      1.51 o
   6   3   3      407.78      445.42      4.15 o
   7   3   3      595.23      582.34      5.77 o
   8   3   3      593.87      611.64      6.21 o
   9   3   3       21.21       18.20      1.81 o
  10   3   3        0.90       -0.81      1.67 o
  11   3   3       19.40       16.72      2.41 o
  12   3   3       74.97       75.13      3.44 o
  13   3   3        1.41        2.48      2.89 o
  14   3   3        5.77        5.22      3.85 o
   0   4   3     1845.15     2049.83     16.31 o
   1   4   3       32.50       31.85      1.14 o
   2   4   3        0.18        2.59      0.80 o
   3   4   3       24.45       30.64      1.98 o
   4   4   3       96.29      106.61      2.23 o
   5   4   3       17.56       17.22      1.13 o
   6   4   3      141.00      130.12      2.61 o
   7   4   3       41.58       38.62      1.63 o
   8   4   3      351.04      335.20      4.23 o
   9   4   3       23.39       25.71      2.26 o
  10   4   3      398.42      408.56      7.75 o
  11   4   3        0.35        1.20      3.08 o
  12   4   3      270.32      287.37      8.02 o
  13   4   3       64.79       65.52      5.03 o
   1   5   3       54.34       47.49      1.62 o
   2   5   3      478.84      504.43      4.42 o
   3   5   3     1524.34     1519.91      9.96 o
   4   5   3       54.55       60.64      1.69 o
   5   5   3      173.83      165.45      3.14 o
   6   5   3       13.72       13.50      1.92 o
   7   5   3     1178.19     1208.71     10.70 o
   8   5   3       40.26       41.06      2.81 o
   9   5   3       98.75      102.12      7.32 o
  10   5   3      111.12      102.51      5.17 o
  11   5   3       57.64       60.22      5.57 o
  12   5   3      222.40      221.61      7.69 o
   0   6   3     2156.17     2119.92     18.09 o
   1   6   3       54.05       54.54      1.82 o
   2   6   3       16.12       18.65      1.57 o
   3   6   3        3.89        5.14      1.34 o
   4   6   3     1017.81     1024.69      8.56 o
   5   6   3      130.37      131.76      3.72 o
   6   6   3      172.82      158.62      5.93 o
   7   6   3       21.40       27.74      2.64 o
   8   6   3       52.18       64.61      3.73 o
   9   6   3        9.36        7.48      3.34 o
  10   6   3      171.91      173.74      6.81 o
  11   6   3       28.23       26.94      4.26 o
   1   7   3      193.46      192.11      4.86 o
   2   7   3        0.35       -1.45      1.82 o
   3   7   3      556.49      574.65      6.76 o
   4   7   3      227.27      205.26      4.82 o
   5   7   3       27.46       34.10      3.44 o
   6   7   3       64.07       58.73      3.36 o
   7   7   3      245.08      260.20      5.82 o
   8   7   3      168.81      163.89      5.25 o
   9   7   3      341.73      353.95      6.99 o
  10   7   3       98.79      104.43      5.90 o
   0   8   3      293.61      362.86     11.23 o
   1   8   3       49.56       49.32      3.98 o
   2   8   3       99.84       97.18      3.82 o
   3   8   3       92.82       91.43      3.81 o
   4   8   3      169.08      190.89      6.74 o
   5   8   3       14.76       11.10      2.76 o
   6   8   3      290.68      284.07      6.21 o
   7   8   3        0.04        1.96      2.75 o
   8   8   3       14.96       18.91      3.18 o
   1   9   3      184.66      191.80      6.85 o
   2   9   3        0.28        0.25      3.35 o
   3   9   3      379.86      379.56      7.86 o
   4   9   3       35.68       35.70      3.31 o
   0   0   4      181.39      161.40      4.79 o
   1   0   4    13176.93    13520.39    248.38 o
   2   0   4     3807.50     3634.96     42.85 o
   3   0   4     9674.60     9841.11    114.60 o
   4   0   4     7586.95     7373.17     68.62 o
   5   0   4     5879.50     6166.35     66.95 o
   6   0   4     5304.96     5595.97     53.18 o
   7   0   4     1829.32     1891.33     24.81 o
   8   0   4     7657.08     7830.24     76.16 o
   9   0   4      581.06      590.73     10.35 o
  10   0   4     3903.01     3826.40     39.73 o
  11   0   4      150.63      123.09      8.38 o
  12   0   4      140.85      145.59      7.89 o
  13   0   4       34.12       28.33      5.40 o
  14   0   4      305.48      321.72     34.00 o
  15   0   4        0.20       -4.65      5.05 o
   1   1   4    15061.67    14739.92    194.01 o
   2   1   4        8.28       13.48      0.76 o
   3   1   4      797.46      940.94      8.16 o
   4   1   4     1208.67     1284.30     10.76 o
   5   1   4     9134.49     9120.37     66.11 o
   6   1   4      200.65      244.53      5.16 o
   7   1   4    20766.62    20703.13    138.95 o
   8   1   4     1419.61     1474.30     12.08 o
   9   1   4      736.63      736.27      7.34 o
  10   1   4      424.21      422.51      5.39 o
  11   1   4      206.82      195.81      4.85 o
  12   1   4      522.05      519.37      9.27 o
  13   1   4     2431.05     2474.18     26.39 o
  14   1   4      161.81      174.45      6.74 o
   0   2   4       25.12       17.60      2.70 o
   1   2   4     5471.70     5793.32     29.31 o
   2   2   4     8665.00     8471.38     44.86 o
   3   2   4      112.49      131.19      3.58 o
   4   2   4    14792.35    14242.08     80.03 o
   5   2   4     3992.38     4108.59     29.01 o
   6   2   4     1971.70     1986.18     13.96 o
   7   2   4      422.08      409.51      5.14 o
   8   2   4     3289.57     3242.19     23.73 o
   9   2   4      643.99      631.89      6.50 o
  10   2   4     3851.70     3821.57     31.60 o
  11   2   4      499.21      512.85      7.41 o
  12   2   4      270.78      254.02      7.49 o
  13   2   4        0.72        1.04      3.00 o
  14   2   4      413.62      401.20      9.02 o
   1   3   4     8853.42     8489.50     45.21 o
   2   3   4     1273.30     1287.60      7.52 o
   3   3   4      574.94      603.65      4.20 o
   4   3   4      930.94      896.94      5.75 o
   5   3   4     5449.91     5219.90     27.34 o
   6   3   4      153.53      143.21      2.85 o
   7   3   4     7842.44     7666.79     45.40 o
   8   3   4     1320.32     1288.02     11.95 o
   9   3   4      596.61      604.16      6.47 o
  10   3   4       28.72       25.07      2.10 o
  11   3   4      524.55      540.72      6.64 o
  12   3   4      481.03      459.82      6.90 o
  13   3   4     1706.72     1762.77     18.27 o
  14   3   4       35.52       28.13      4.34 o
   0   4   4      571.26      537.15      5.88 o
   1   4   4      374.38      409.18      3.38 o
   2   4   4     5829.86     5654.10     29.23 o
   3   4   4      108.27      111.46      2.36 o
   4   4   4     7028.03     6960.25     34.45 o
   5   4   4      175.10      173.64      2.37 o
   6   4   4      678.18      699.80      5.18 o
   7   4   4      114.17      109.28      2.79 o
   8   4   4     1675.15     1705.15     13.01 o
   9   4   4        2.89        2.99      1.59 o
  10   4   4     2628.39     2612.65     23.56 o
  11   4   4      231.61      238.06      7.10 o
  12   4   4      248.10      259.95     13.18 o
  13   4   4       59.47       60.86      4.94 o
   1   5   4     8998.28     8929.65     48.58 o
   2   5   4     1686.75     1610.93      9.75 o
   3   5   4       69.28       73.49      2.27 o
   4   5   4      510.82      522.24      4.70 o
   5   5   4     2058.15     2074.44     13.13 o
   6   5   4      747.26      727.14      5.98 o
   7   5   4     5039.80     5008.87     30.90 o
   8   5   4      263.10      268.07      5.32 o
   9   5   4      130.94      131.35      4.91 o
  10   5   4       99.43       94.75      5.10 o
  11   5   4      171.74      185.37      6.97 o
  12   5   4       19.66       23.93      4.20 o
   0   6   4     2218.40     2251.69     19.13 o
   1   6   4      434.21      425.84      4.16 o
   2   6   4     3719.91     3662.52     20.47 o
   3   6   4       30.30       40.48      2.15 o
   4   6   4     2370.70     2316.95     15.90 o
   5   6   4      298.09      303.59      4.42 o
   6   6   4      249.57      259.46      4.81 o
   7   6   4      178.26      166.53      4.32 o
   8   6   4      670.57      648.01      7.80 o
   9   6   4       49.35       53.87      5.73 o
  10   6   4     1075.27     1051.67     14.86 o
  11   6   4      281.95      288.79     10.53 o
   1   7   4     3973.43     3844.43     21.91 o
   2   7   4      168.70      159.87      3.24 o
   3   7   4      330.01      344.21      4.80 o
   4   7   4      205.86      207.24      4.48 o
   5   7   4      713.00      710.92      8.01 o
   6   7   4       40.42       43.96      2.96 o
   7   7   4     1310.28     1308.60     13.28 o
   8   7   4      229.53      226.89      6.23 o
   9   7   4      150.57      148.01      5.68 o
   0   8   4      378.08      375.45     11.25 o
   1   8   4      121.81      123.08      4.20 o
   2   8   4     1577.73     1546.25     14.30 o
   3   8   4       30.11       35.11      2.99 o
   4   8   4     1577.59     1543.41     14.64 o
   5   8   4      111.58      101.81      4.15 o
   6   8   4      105.39      117.19      4.50 o
   7   8   4       11.73        9.28      2.88 o
   1   9   4     1214.06     1299.00     16.71 o
   2   9   4        6.51       11.01      3.74 o
   3   9   4      180.55      184.90      6.00 o
   4   9   4       18.31       21.82      3.65 o
   1   1   5      283.57      268.18      2.07 o
   2   1   5     2499.10     2453.52     15.51 o
   3   1   5      178.77      163.67      4.64 o
   4   1   5     3080.05     3247.68     24.79 o
   5   1   5       77.16       68.50      2.27 o
   6   1   5      301.00      345.43      4.08 o
   7   1   5       15.66       24.29      1.81 o
   8   1   5      426.64      423.27      5.14 o
   9   1   5        8.32        7.85      1.68 o
  10   1   5      855.69      868.62      8.64 o
  11   1   5       18.98       20.86      2.09 o
  12   1   5       37.22       39.61      3.79 o
  13   1   5        0.50        2.72      3.40 o
  14   1   5      112.63      105.64      5.45 o
   0   2   5       82.81       63.61      1.84 o
   1   2   5      906.49      983.82      6.13 o
   2   2   5       76.21       88.03      1.71 o
   3   2   5     3103.73     3447.89     19.14 o
   4   2   5        6.85        5.56      0.97 o
   5   2   5      284.65      319.06      3.58 o
   6   2   5      136.05      146.20      2.60 o
   7   2   5      598.35      645.70      6.48 o
   8   2   5        8.41        6.14      1.51 o
   9   2   5      190.42      196.43      3.65 o
  10   2   5       10.33        6.90      1.76 o
  11   2   5       34.73       35.92      2.88 o
  12   2   5       88.47       81.58      3.78 o
  13   2   5        4.41        6.06      3.15 o
  14   2   5        0.52       -1.33      3.25 o
   1   3   5      186.82      192.80      2.09 o
   2   3   5      927.30      995.21      6.16 o
   3   3   5       85.50       91.28      1.57 o
   4   3   5      420.53      380.82      3.21 o
   5   3   5       40.08       33.21      1.23 o
   6   3   5      246.07      261.07      3.23 o
   7   3   5      124.15      139.47      5.35 o
   8   3   5      507.29      520.63      4.56 o
   9   3   5       42.04       38.92      2.20 o
  10   3   5       80.14       73.67      2.84 o
  11   3   5       59.38       53.00      2.75 o
  12   3   5       89.73       95.46      3.54 o
  13   3   5       62.84       67.25      4.15 o
  14   3   5       16.17       11.55      3.97 o
   0   4   5      374.59      354.63      4.50 o
   1   4   5     1116.84     1145.74      7.60 o
   2   4   5        5.66        9.30      0.94 o
   3   4   5      105.09       91.45      1.74 o
   4   4   5      170.23      170.47      2.44 o
   5   4   5     1741.68     1835.24     10.87 o
   6   4   5       50.51       52.63      1.87 o
   7   4   5        4.80        6.22      1.17 o
   8   4   5       19.71       16.41      1.54 o
   9   4   5      247.36      259.60      4.21 o
  10   4   5       85.91       94.78      7.93 o
  11   4   5       17.38       11.45      3.04 o
  12   4   5       20.74       19.79      3.82 o
  13   4   5       11.93       12.52      3.94 o
   1   5   5        0.04        2.70      1.12 o
   2   5   5     2291.89     2264.70     12.98 o
   3   5   5        0.31        0.23      0.96 o
   4   5   5      299.79      309.40      3.13 o
   5   5   5      121.19      111.07      2.41 o
   6   5   5        0.06        0.51      1.22 o
   7   5   5       20.28       21.45      1.58 o
   8   5   5        4.92        5.14      2.52 o
   9   5   5      371.71      370.93      7.08 o
  10   5   5      457.21      450.12      8.16 o
  11   5   5        5.67        4.89      3.96 o
  12   5   5       87.37       90.58      5.60 o
   0   6   5     1410.01     1374.38     14.48 o
   1   6   5       11.12       12.83      1.50 o
   2   6   5        4.66        7.45      1.25 o
   3   6   5      619.36      601.98      4.98 o
   4   6   5     1092.35     1078.43      8.15 o
   5   6   5      785.99      767.93      7.27 o
   6   6   5       17.59       19.00      1.97 o
   7   6   5      624.30      609.79      7.39 o
   8   6   5      399.61      382.84      6.07 o
   9   6   5      459.53      446.93      8.15 o
  10   6   5        0.18        6.92      3.74 o
  11   6   5      160.58      164.37      6.98 o
   1   7   5      521.94      484.93      5.22 o
   2   7   5      286.65      299.86      4.16 o
   3   7   5      267.61      243.32      4.26 o
   4   7   5      583.47      575.61      6.41 o
   5   7   5      254.78      242.02      4.85 o
   6   7   5       87.58       88.51      3.60 o
   7   7   5       50.01       49.77      3.22 o
   8   7   5      517.47      546.45      7.62 o
   9   7   5       17.91       16.03      3.35 o
   0   8   5      250.80      235.06     10.73 o
   1   8   5     1111.65     1061.71     10.18 o
   2   8   5        4.12        8.67      2.19 o
   3   8   5      549.83      524.91      7.07 o
   4   8   5      101.29      105.00      3.85 o
   5   8   5      433.20      454.50      6.81 o
   6   8   5        4.92        1.73      2.69 o
   7   8   5        6.15        5.15      2.87 o
   1   9   5        0.85       10.23      3.60 o
   2   9   5      504.23      534.80     10.86 o
   3   9   5        3.97        4.98      3.12 o
   0   0   6      521.68      501.90     11.25 o
   1   0   6       28.93       44.35      7.03 o
   2   0   6    24950.94    24697.08    355.00 o
   3   0   6     1821.43     1902.09     56.24 o
   4   0   6    20241.93    19767.71    229.24 o
   5   0   6     3365.74     3373.23     33.29 o
   6   0   6     3075.80     3190.09     31.94 o
   7   0   6      168.75      185.64      4.74 o
   8   0   6      668.77      652.77     11.62 o
   9   0   6      750.74      754.52     11.10 o
  10   0   6    14481.30    14423.10    138.50 o
  11   0   6       12.61       25.82      4.16 o
  12   0   6     1490.85     1455.59     18.71 o
  13   0   6       26.49       28.45      6.11 o
  14   0   6       25.15       14.43      5.53 o
   1   1   6    10773.92    10802.68     60.02 o
   2   1   6     8259.08     8402.79     50.60 o
   3   1   6     1543.18     1470.45     10.07 o
   4   1   6        0.23        4.62      1.22 o
   5   1   6     4922.50     4726.19     35.62 o
   6   1   6      443.63      433.58      8.29 o
   7   1   6     5338.95     5117.33     35.13 o
   8   1   6      269.21      249.84      4.83 o
   9   1   6      828.37      872.47      8.58 o
  10   1   6       10.49       11.60      1.98 o
  11   1   6     2206.34     2228.67     18.13 o
  12   1   6      213.93      200.03      5.34 o
  13   1   6     2042.76     2086.48     20.15 o
  14   1   6        3.52       -3.40      3.40 o
   0   2   6     1019.68     1258.33     11.34 o
   1   2   6      614.51      581.55      4.10 o
   2   2   6     4476.65     4254.81     23.26 o
   3   2   6       53.90       46.29      2.32 o
   4   2   6    15033.45    14659.89     82.23 o
   5   2   6      641.15      625.36      8.58 o
   6   2   6     2490.51     2468.40     16.86 o
   7   2   6       82.48       80.59      3.26 o
   8   2   6     2907.88     2892.97     21.69 o
   9   2   6       62.82       58.55      2.54 o
  10   2   6     3469.90     3509.32     26.31 o
  11   2   6      275.39      271.41      5.71 o
  12   2   6      187.65      192.99      5.29 o
  13   2   6        3.35        2.67      2.63 o
  14   2   6      101.80      103.97      5.41 o
   1   3   6     8758.51     8411.97     42.58 o
   2   3   6       87.69      153.50      2.50 o
   3   3   6       91.76       78.63      1.76 o
   4   3   6      233.26      231.87      2.52 o
   5   3   6     4078.53     3979.33     22.38 o
   6   3   6      221.59      258.55      5.85 o
   7   3   6     7873.37     7848.89     49.22 o
   8   3   6      355.93      349.75      5.24 o
   9   3   6      655.31      641.53      6.10 o
  10   3   6      176.75      169.75      3.94 o
  11   3   6      617.59      604.00      7.18 o
  12   3   6       91.18       85.87      3.38 o
  13   3   6     1375.76     1436.69     14.31 o
   0   4   6     2405.77     2489.34     19.75 o
   1   4   6     1482.13     1478.79      8.88 o
   2   4   6     9718.34     9593.74     48.70 o
   3   4   6      197.45      233.91      3.87 o
   4   4   6     4755.04     4655.49     24.66 o
   5   4   6     1903.52     1936.68     11.40 o
   6   4   6      348.13      344.54      3.46 o
   7   4   6        1.76       -0.24      1.59 o
   8   4   6      961.47      973.97      7.88 o
   9   4   6      705.87      719.14      7.41 o
  10   4   6     5686.65     5690.71     41.03 o
  11   4   6       26.47       32.14      3.45 o
  12   4   6      548.18      539.43      9.04 o
  13   4   6       80.05       73.76      5.27 o
   1   5   6     9284.31     9229.94     47.20 o
   2   5   6      163.29      143.64      2.95 o
   3   5   6      376.83      382.76      3.64 o
   4   5   6      155.09      148.16      2.43 o
   5   5   6      541.26      555.70      4.66 o
   6   5   6       57.70       60.91      2.50 o
   7   5   6     1863.52     1838.16     12.29 o
   8   5   6       81.36       75.81      4.39 o
   9   5   6      576.04      590.39      8.87 o
  10   5   6       10.08        9.86      3.02 o
  11   5   6      992.20      992.05     12.72 o
  12   5   6        0.48        5.37      3.21 o
   0   6   6      113.94      113.77      3.47 o
   1   6   6      636.55      623.39      5.18 o
   2   6   6     2454.67     2462.13     15.17 o
   3   6   6      637.69      626.36      5.22 o
   4   6   6     3699.90     3685.89     22.03 o
   5   6   6       36.43       34.82      2.22 o
   6   6   6      285.75      276.12      4.48 o
   7   6   6        1.52        5.16      2.17 o
   8   6   6      814.87      782.34      9.60 o
   9   6   6        0.09       -0.30      2.90 o
  10   6   6     1734.10     1772.90     18.66 o
  11   6   6      131.50      140.56     14.83 o
   1   7   6     1185.98     1212.64      8.62 o
   2   7   6       72.88       69.31      2.73 o
   3   7   6      478.97      472.44      5.76 o
   4   7   6      367.48      346.84      5.08 o
   5   7   6     2034.90     2036.01     15.01 o
   6   7   6        8.45       11.74      2.60 o
   7   7   6     1737.80     1791.88     15.33 o
   8   7   6      193.10      196.98      5.20 o
   9   7   6       99.67       91.96      4.36 o
   0   8   6      165.06      184.04      5.88 o
   1   8   6       20.39       23.16      2.60 o
   2   8   6     1392.83     1427.49     11.71 o
   3   8   6        2.95        7.85      2.22 o
   4   8   6     1878.77     1885.30     14.48 o
   5   8   6       14.86       21.55      2.77 o
   6   8   6      113.97      111.34      4.14 o
   1   9   6     1412.72     1492.20     16.16 o
   2   9   6      237.77      236.82      6.85 o
   1   1   7     2660.90     2942.27     17.03 o
   2   1   7     2638.55     2770.98     19.15 o
   3   1   7       22.74       26.60      2.50 o
   4   1   7     1395.39     1507.51     11.55 o
   5   1   7      715.79      710.54      7.42 o
   6   1   7      590.56      622.44      7.00 o
   7   1   7      261.24      257.29      3.95 o
   8   1   7      814.02      826.39      7.97 o
   9   1   7       77.49       76.38      3.10 o
  10   1   7       36.29       35.43      2.47 o
  11   1   7        7.23        9.94      2.20 o
  12   1   7      284.36      284.92      6.27 o
  13   1   7      160.38      153.14      5.47 o
  14   1   7        0.35       -2.96      3.37 o
   0   2   7     9379.23    10260.52     80.85 o
   1   2   7      467.69      537.39      4.14 o
   2   2   7      107.17      130.70      1.79 o
   3   2   7      538.42      585.94      4.89 o
   4   2   7     3091.36     3335.59     21.51 o
   5   2   7      156.93      186.99      3.40 o
   6   2   7       38.58       59.17      2.03 o
   7   2   7      355.74      370.19      4.53 o
   8   2   7       61.69       68.39      2.31 o
   9   2   7        2.79        4.32      1.81 o
  10   2   7       94.14       88.29      2.94 o
  11   2   7      107.98      110.04      3.87 o
  12   2   7        2.16       -0.48      2.26 o
  13   2   7        0.26       -2.39      2.39 o
  14   2   7       72.94       65.82      3.73 o
   1   3   7      103.27      139.19      1.93 o
   2   3   7      323.59      363.37      3.17 o
   3   3   7       33.49       20.74      1.08 o
   4   3   7     1103.80     1148.57      7.72 o
   5   3   7      280.25      312.89      3.60 o
   6   3   7      259.54      271.25      3.75 o
   7   3   7       41.85       50.29      2.08 o
   8   3   7      528.80      561.91      6.05 o
   9   3   7      184.64      178.13      3.61 o
  10   3   7       79.29       74.14      2.98 o
  11   3   7       24.54       24.11      2.42 o
  12   3   7       95.10       98.12      3.68 o
  13   3   7      155.75      159.53      5.13 o
   0   4   7      647.37      640.59      7.60 o
   1   4   7       18.25       19.95      1.20 o
   2   4   7        9.13       12.88      1.15 o
   3   4   7       43.51       43.16      1.48 o
   4   4   7       64.85       65.18      1.90 o
   5   4   7        1.29        0.41      1.01 o
   6   4   7        5.41        5.38      1.19 o
   7   4   7       20.58       20.23      1.54 o
   8   4   7       93.10       92.16      2.87 o
   9   4   7       12.63       13.28      1.99 o
  10   4   7      102.35       99.09      4.21 o
  11   4   7      116.01      114.63      4.85 o
  12   4   7       41.73       48.59      3.93 o
   1   5   7      191.10      211.29      2.88 o
   2   5   7      414.59      396.49      3.84 o
   3   5   7      578.36      572.61      4.76 o
   4   5   7        3.17        1.94      1.11 o
   5   5   7      525.70      519.40      4.77 o
   6   5   7       76.67       70.17      1.99 o
   7   5   7     1231.56     1207.16      9.59 o
   8   5   7        6.25       10.92      2.74 o
   9   5   7       54.03       57.98      4.18 o
  10   5   7        3.73        3.16      2.95 o
  11   5   7      161.85      167.78      6.12 o
   0   6   7     2845.48     2867.38     23.43 o
   1   6   7        9.93        8.77      1.39 o
   2   6   7        0.87        1.72      1.24 o
   3   6   7       41.92       40.88      1.78 o
   4   6   7     1137.78     1141.15      8.69 o
   5   6   7      108.61      119.96      3.97 o
   6   6   7        3.18        6.82      1.97 o
   7   6   7       54.83       54.71      3.04 o
   8   6   7        0.16        2.29      2.60 o
   9   6   7      112.32      111.76      6.17 o
  10   6   7       68.34       70.00      5.23 o
   1   7   7      171.07      174.67      3.27 o
   2   7   7       64.30       66.75      2.43 o
   3   7   7      203.69      208.03      4.72 o
   4   7   7       81.06       85.84      3.12 o
   5   7   7        0.76        8.36      2.19 o
   6   7   7        0.00        0.02      2.32 o
   7   7   7       75.12       84.55      3.74 o
   8   7   7       84.71       92.33      3.91 o
   0   8   7      134.25      135.37      5.40 o
   1   8   7      264.20      286.08      5.95 o
   2   8   7      151.82      139.66      3.88 o
   3   8   7      115.94      128.00      3.89 o
   4   8   7      137.05      137.79      4.07 o
   5   8   7      168.08      175.99      5.03 o
   6   8   7      410.13      398.40      6.73 o
   0   0   8    12099.39    12076.79    189.22 o
   1   0   8     2423.79     2396.81     53.21 o
   2   0   8    10690.65    10868.01    137.48 o
   3   0   8      480.58      473.27     28.02 o
   4   0   8     4265.76     4035.74     49.46 o
   5   0   8     1316.11     1229.62     18.10 o
   6   0   8     1021.33      927.48     11.89 o
   7   0   8       73.46       67.41      3.47 o
   8   0   8      116.45      116.44      4.62 o
   9   0   8        1.03        5.80      2.57 o
  10   0   8      491.98      519.49     11.38 o
  11   0   8      484.38      483.59     10.89 o
  12   0   8     2970.13     2996.58     33.73 o
  13   0   8      311.52      267.77     21.18 o
  14   0   8     2126.71     2044.20     33.69 o
   1   1   8     7171.47     7564.53     58.50 o
   2   1   8     2679.71     2679.66     18.48 o
   3   1   8     5298.07     4942.88     33.27 o
   4   1   8     1444.20     1507.55     10.72 o
   5   1   8     3225.01     3070.60     26.97 o
   6   1   8      159.40      152.64      3.64 o
   7   1   8     1664.88     1676.11     13.49 o
   8   1   8     2568.34     2642.28     19.90 o
   9   1   8      765.25      779.54      8.79 o
  10   1   8       58.14       59.77      2.87 o
  11   1   8      864.91      886.92      9.46 o
  12   1   8     1019.77     1002.34     12.04 o
  13   1   8     1240.27     1212.33     13.94 o
  14   1   8       82.27       99.53      8.00 o
   0   2   8     3420.74     3210.07     26.62 o
   1   2   8     1943.02     1899.78     11.71 o
   2   2   8     1596.64     1482.68      9.08 o
   3   2   8        6.31       11.70      1.19 o
   4   2   8     3494.54     3500.45     22.59 o
   5   2   8     3945.00     3936.51     25.36 o
   6   2   8     8169.11     8195.92     50.58 o
   7   2   8      165.24      158.91      3.55 o
   8   2   8     3183.51     3156.37     20.10 o
   9   2   8      837.86      801.36      7.55 o
  10   2   8      166.48      160.49      3.81 o
  11   2   8      144.47      141.39      4.41 o
  12   2   8      224.37      237.91      5.48 o
  13   2   8        5.93        6.40      2.65 o
   1   3   8     1294.34     1156.70      7.52 o
   2   3   8     4762.85     4861.68     25.47 o
   3   3   8     5207.25     5167.08     28.56 o
   4   3   8      653.77      604.28      5.60 o
   5   3   8     4466.33     4466.68     26.79 o
   6   3   8      588.64      579.57      6.00 o
   7   3   8     1909.55     1916.76     14.05 o
   8   3   8     1303.92     1274.67     14.54 o
   9   3   8     1269.00     1299.61     10.83 o
  10   3   8       23.73       25.16      3.08 o
  11   3   8      512.09      496.47      7.27 o
  12   3   8      509.54      496.97      7.01 o
  13   3   8      331.17      336.32      6.64 o
   0   4   8     9674.67     9477.66     67.78 o
   1   4   8     1646.55     1597.57     10.64 o
   2   4   8     4089.28     3993.41     21.49 o
   3   4   8      789.61      761.44      5.59 o
   4   4   8      389.72      409.56      3.84 o
   5   4   8      457.85      443.47      4.08 o
   6   4   8      849.22      829.79      6.53 o
   7   4   8       27.18       23.57      2.32 o
   8   4   8     1786.63     1775.80     12.64 o
   9   4   8        1.31        0.35      1.83 o
  10   4   8      964.40      992.16     10.63 o
  11   4   8      374.88      378.93      7.60 o
  12   4   8      660.35      646.88     10.00 o
   1   5   8     6130.40     6147.51     32.32 o
   2   5   8       27.58       24.14      1.46 o
   3   5   8      284.40      274.75      3.29 o
   4   5   8     1418.70     1402.19      9.11 o
   5   5   8      148.72      154.11      2.67 o
   6   5   8       29.56       39.69      1.79 o
   7   5   8     2521.84     2523.63     17.17 o
   8   5   8     1247.05     1245.83     11.99 o
   9   5   8     2013.24     1984.12     19.53 o
  10   5   8        1.12       -2.31      2.99 o
  11   5   8      360.62      383.60      8.05 o
   0   6   8     1588.78     1571.10     14.20 o
   1   6   8      576.71      577.62      5.08 o
   2   6   8      340.08      356.75      3.94 o
   3   6   8       42.82       50.63      1.86 o
   4   6   8      570.35      578.70      5.97 o
   5   6   8      647.95      641.34      7.31 o
   6   6   8     3870.51     3890.69     25.29 o
   7   6   8      114.82      123.52      4.05 o
   8   6   8     2294.20     2270.18     19.66 o
   9   6   8      185.47      192.83      7.73 o
  10   6   8      144.87      145.11      5.73 o
   1   7   8       41.67       53.75      2.09 o
   2   7   8     1246.27     1253.69     10.15 o
   3   7   8     1476.91     1465.28     11.72 o
   4   7   8      103.39       99.19      3.35 o
   5   7   8     2244.58     2233.12     16.29 o
   6   7   8      395.30      396.24      7.37 o
   7   7   8     1039.33     1066.01     10.91 o
   8   7   8      108.32      115.32      4.69 o
   0   8   8      788.87      832.90     11.72 o
   1   8   8      132.19      138.32      4.27 o
   2   8   8      804.52      819.63      8.30 o
   3   8   8       51.74       58.69      3.03 o
   4   8   8      565.73      560.70      6.93 o
   5   8   8       29.60       30.02      2.95 o
   1   1   9        6.26        4.76      0.68 o
   2   1   9        2.52        9.45      1.18 o
   3   1   9      586.72      608.94      6.04 o
   4   1   9       10.78        7.61      1.23 o
   5   1   9      152.58      147.75      3.23 o
   6   1   9      193.35      188.64      4.54 o
   7   1   9      406.30      397.25      5.87 o
   8   1   9       15.22       12.28      1.90 o
   9   1   9      268.26      273.75      4.76 o
  10   1   9      161.47      158.89      5.08 o
  11   1   9      165.06      143.27      4.44 o
  12   1   9       36.76       32.77      3.39 o
  13   1   9      152.00      145.32      5.39 o
   0   2   9       75.04       81.66      2.10 o
   1   2   9      319.83      271.32      2.90 o
   2   2   9        5.21        5.26      0.92 o
   3   2   9        0.37       -0.38      0.89 o
   4   2   9       30.60       38.81      1.67 o
   5   2   9     1166.37     1175.02      9.24 o
   6   2   9        6.94        7.73      1.51 o
   7   2   9       42.93       39.91      2.08 o
   8   2   9       35.45       36.15      2.09 o
   9   2   9      393.89      403.42      4.89 o
  10   2   9        1.68       -1.78      1.78 o
  11   2   9       65.36       61.99      3.75 o
  12   2   9       28.12       25.61      2.72 o
  13   2   9        9.15       15.65      2.63 o
   1   3   9      280.39      289.11      2.87 o
   2   3   9      224.39      249.56      2.84 o
   3   3   9       77.94       71.77      1.85 o
   4   3   9      277.20      281.27      3.47 o
   5   3   9       80.54       94.54      2.53 o
   6   3   9       94.67      100.82      3.44 o
   7   3   9        6.76        4.77      1.56 o
   8   3   9       15.64       17.70      1.89 o
   9   3   9       27.43       34.33      2.71 o
  10   3   9      254.68      249.31      5.23 o
  11   3   9       17.97       14.92      2.36 o
  12   3   9       25.04       20.74      2.91 o
   0   4   9      203.97      194.30      3.76 o
   1   4   9       26.77       32.52      1.74 o
   2   4   9       58.12       53.30      1.66 o
   3   4   9      488.80      479.75      4.22 o
   4   4   9       94.79       91.28      2.13 o
   5   4   9      313.72      282.86      4.59 o
   6   4   9      196.24      198.64      3.14 o
   7   4   9       85.14       77.53      2.46 o
   8   4   9        1.23        5.09      1.77 o
   9   4   9      170.17      152.93      5.15 o
  10   4   9      110.19      103.73      3.95 o
  11   4   9        0.71        0.48      2.47 o
  12   4   9        8.48        8.24      3.37 o
   1   5   9      116.92      115.49      2.58 o
   2   5   9     1766.43     1723.64     10.71 o
   3   5   9      327.40      333.63      3.71 o
   4   5   9        1.58        2.64      1.29 o
   5   5   9       13.25       12.63      1.43 o
   6   5   9      174.91      175.05      3.13 o
   7   5   9      189.89      185.38      4.01 o
   8   5   9       34.93       35.58      2.74 o
   9   5   9      115.49      111.11      6.67 o
  10   5   9       21.06       17.36      3.31 o
  11   5   9       36.15       33.79      3.88 o
   0   6   9      122.17      123.80      3.76 o
   1   6   9        0.05       -0.17      1.29 o
   2   6   9       18.92       17.50      1.56 o
   3   6   9      150.35      140.44      2.79 o
   4   6   9       61.90       57.79      2.27 o
   5   6   9      115.28      118.49      3.37 o
   6   6   9       48.96       57.89      2.80 o
   7   6   9      177.20      182.45      5.21 o
   8   6   9        5.05        9.39      3.18 o
   9   6   9       49.98       46.86      4.04 o
   1   7   9       93.80       88.62      2.68 o
   2   7   9      641.05      594.41      6.00 o
   3   7   9      271.71      271.66      5.09 o
   4   7   9       13.07       13.29      2.28 o
   5   7   9       14.34       15.64      2.34 o
   6   7   9      231.69      228.69      5.22 o
   7   7   9      204.11      192.15      5.13 o
   0   8   9       53.13       59.42      4.87 o
   1   8   9        2.88        2.39      2.34 o
   2   8   9       24.00       26.09      2.52 o
   3   8   9       28.90       31.80      2.66 o
   4   8   9       24.46       28.07      2.67 o
   0   0  10     9133.68     8864.86    141.67 o
   1   0  10      226.60      208.81      5.93 o
   2   0  10     3717.46     3728.43     30.61 o
   3   0  10      780.29      802.19      9.78 o
   4   0  10     1974.93     1977.40     26.14 o
   5   0  10      154.10      177.55      8.30 o
   6   0  10     3016.07     2963.19     38.90 o
   7   0  10        0.27       -2.32      2.32 o
   8   0  10      461.42      455.83      9.89 o
   9   0  10       92.78       96.29      4.77 o
  10   0  10      313.96      320.03      7.72 o
  11   0  10      215.62      198.94     10.75 o
  12   0  10     1920.13     2040.57     27.74 o
  13   0  10       55.72       41.47      6.20 o
   1   1  10      143.95      114.69      2.64 o
   2   1  10       76.30       90.86      4.42 o
   3   1  10    18223.18    18116.35    115.88 o
   4   1  10       78.52       87.19      3.96 o
   5   1  10     3719.18     3747.34     24.43 o
   6   1  10        0.05       -1.47      1.47 o
   7   1  10      199.07      190.21      4.89 o
   8   1  10        0.11        0.97      1.82 o
   9   1  10     1842.70     1835.68     15.34 o
  10   1  10        4.49        2.57      2.06 o
  11   1  10     2179.09     2161.34     20.11 o
  12   1  10       91.19       90.38      5.07 o
  13   1  10      160.15      163.99      5.83 o
   0   2  10     7479.65     7258.47     58.09 o
   1   2  10      193.76      198.99      3.67 o
   2   2  10     1593.30     1596.32     11.10 o
   3   2  10      149.50      164.39      3.99 o
   4   2  10     1612.34     1625.39     11.88 o
   5   2  10      920.28      952.04      8.04 o
   6   2  10     6886.84     6800.92     42.69 o
   7   2  10      239.35      251.78      4.98 o
   8   2  10      776.96      792.44      7.69 o
   9   2  10      666.56      648.44      6.40 o
  10   2  10        3.83        4.01      2.02 o
  11   2  10       76.60       82.88      3.37 o
  12   2  10     1788.64     1802.93     15.45 o
   1   3  10     1634.99     1683.33      9.94 o
   2   3  10      439.16      498.48      4.78 o
   3   3  10     6049.03     5931.45     34.79 o
   4   3  10       44.35       45.96      1.81 o
   5   3  10     1164.81     1134.62      9.28 o
   6   3  10       63.77       62.49      2.70 o
   7   3  10      346.21      333.38      4.65 o
   8   3  10       38.78       37.30      2.25 o
   9   3  10     2749.54     2754.49     19.79 o
  10   3  10        0.84        1.24      2.25 o
  11   3  10      857.76      868.80      9.23 o
  12   3  10       49.86       46.49      3.37 o
   0   4  10     7661.73     7793.55     56.51 o
   1   4  10       27.37       31.37      2.89 o
   2   4  10     1136.45     1107.31      7.47 o
   3   4  10       38.50       42.30      1.62 o
   4   4  10      124.27      120.34      2.41 o
   5   4  10        3.45        3.77      1.37 o
   6   4  10     3501.39     3493.98     22.02 o
   7   4  10       13.20       10.49      1.70 o
   8   4  10     1775.92     1735.10     12.59 o
   9   4  10       23.89       26.65      2.34 o
  10   4  10      134.21      145.37      4.59 o
  11   4  10      122.27      105.18      4.22 o
   1   5  10      119.27      113.30      2.48 o
   2   5  10        1.26        4.57      1.60 o
   3   5  10     5190.25     5224.22     28.11 o
   4   5  10        0.01        1.30      1.38 o
   5   5  10     1552.55     1567.57     10.24 o
   6   5  10        6.63        8.81      1.61 o
   7   5  10       94.68       97.38      3.24 o
   8   5  10        1.22        2.40      2.25 o
   9   5  10     1753.10     1830.37     18.59 o
  10   5  10        0.07       -0.26      2.95 o
   0   6  10     2263.85     2302.50     19.58 o
   1   6  10       20.28       18.20      1.61 o
   2   6  10      518.91      524.96      5.01 o
   3   6  10      346.18      324.40      3.94 o
   4   6  10      374.19      365.32      4.63 o
   5   6  10      236.62      231.08      3.91 o
   6   6  10     2241.02     2300.19     17.49 o
   7   6  10       68.25       68.04      3.96 o
   8   6  10     1053.70     1139.44     13.68 o
   9   6  10      118.41      115.59      8.03 o
   1   7  10      254.99      267.39      3.81 o
   2   7  10      263.48      270.26      4.25 o
   3   7  10     1694.86     1734.78     12.32 o
   4   7  10       47.87       42.83      2.88 o
   5   7  10      577.71      599.69      7.01 o
   6   7  10        0.41        1.53      2.41 o
   7   7  10      254.03      251.68      6.15 o
   0   8  10      740.86      758.32     11.00 o
   1   8  10       43.12       47.45      3.40 o
   2   8  10      259.86      260.04      5.36 o
   3   8  10       56.47       59.86      3.08 o
   1   1  11      951.26      960.63     10.62 o
   2   1  11      404.46      472.59      5.49 o
   3   1  11       84.38       88.27      2.10 o
   4   1  11      254.96      245.28      3.52 o
   5   1  11      475.37      461.18      4.97 o
   6   1  11        6.91        5.27      1.48 o
   7   1  11       41.18       44.15      2.45 o
   8   1  11      123.34      116.80      4.07 o
   9   1  11       77.74       78.69      3.67 o
  10   1  11       28.17       29.91      2.73 o
  11   1  11       13.08       12.93      3.16 o
  12   1  11        4.94       -1.86      2.88 o
   0   2  11      370.91      361.01      5.82 o
   1   2  11      388.56      403.64      4.45 o
   2   2  11      151.31      164.28      2.44 o
   3   2  11      275.96      280.94      4.19 o
   4   2  11       20.61       16.10      1.48 o
   5   2  11      129.30      127.60      2.94 o
   6   2  11      266.55      290.52      4.19 o
   7   2  11       41.50       35.87      2.11 o
   8   2  11       41.24       44.81      2.37 o
   9   2  11       10.87        7.21      1.79 o
  10   2  11       21.23       20.01      2.10 o
  11   2  11        0.83       -2.31      2.31 o
  12   2  11        1.51        4.13      2.65 o
   1   3  11      108.89      116.89      2.70 o
   2   3  11      146.75      132.58      2.26 o
   3   3  11       76.00       74.45      2.24 o
   4   3  11       25.08       26.23      1.61 o
   5   3  11      116.28      123.60      3.03 o
   6   3  11       50.50       52.26      2.29 o
   7   3  11      150.94      149.07      4.61 o
   8   3  11        6.39        3.63      1.79 o
   9   3  11        3.86        8.33      2.03 o
  10   3  11      241.25      224.53      4.90 o
  11   3  11        0.92       -2.38      2.38 o
   0   4  11     1724.89     1718.04     14.81 o
   1   4  11      243.39      263.83      3.36 o
   2   4  11       33.37       30.11      1.53 o
   3   4  11        0.00       -1.16      1.16 o
   4   4  11      611.41      604.87      5.50 o
   5   4  11      592.92      590.63      5.51 o
   6   4  11        8.21        7.30      1.68 o
   7   4  11       30.13       27.72      1.98 o
   8   4  11       18.19       22.37      2.02 o
   9   4  11      221.06      198.44      4.59 o
  10   4  11       23.02       22.62      2.88 o
  11   4  11       20.90       28.06      3.08 o
   1   5  11      251.90      245.02      3.32 o
   2   5  11        3.99        9.30      1.41 o
   3   5  11        3.04        6.27      1.42 o
   4   5  11      291.08      270.84      3.60 o
   5   5  11      115.96      112.62      2.82 o
   6   5  11        6.11        4.91      1.56 o
   7   5  11      125.33      122.65      3.60 o
   8   5  11      212.01      206.72      5.50 o
   9   5  11        0.01        5.14      3.08 o
  10   5  11        5.58       11.42      4.51 o
   0   6  11        0.03        2.36      2.09 o
   1   6  11      314.21      305.97      3.90 o
   2   6  11       29.08       30.87      1.93 o
   3   6  11      142.03      152.84      3.31 o
   4   6  11       53.21       52.01      2.32 o
   5   6  11       73.27       67.22      2.57 o
   6   6  11       62.18       64.90      3.43 o
   7   6  11        9.68        5.65      2.91 o
   8   6  11      163.46      163.83      6.00 o
   1   7  11       76.96       75.83      2.49 o
   2   7  11      463.67      446.94      6.06 o
   3   7  11      250.71      242.04      4.23 o
   4   7  11       47.50       48.10      2.78 o
   5   7  11        0.54        2.78      2.30 o
   6   7  11       57.81       57.26      3.37 o
   0   0  12    10378.47    10336.43    165.57 o
   1   0  12      239.75      261.77      7.42 o
   2   0  12     1402.30     1427.47     34.44 o
   3   0  12      278.95      259.50      6.21 o
   4   0  12       71.50       69.97      3.09 o
   5   0  12     1210.87     1150.31     18.19 o
   6   0  12     3733.68     3767.25     47.09 o
   7   0  12      540.49      554.31      9.64 o
   8   0  12     2309.38     2305.32     26.37 o
   9   0  12      364.91      371.48      8.52 o
  10   0  12      342.18      356.03      8.78 o
  11   0  12      292.75      300.24      8.51 o
  12   0  12     1074.84     1101.96     16.92 o
   1   1  12     2460.84     2455.72     22.58 o
   2   1  12     1968.62     1887.60     15.73 o
   3   1  12     2784.66     2720.88     21.70 o
   4   1  12       83.94       96.86      2.44 o
   5   1  12      822.66      827.97      7.30 o
   6   1  12      140.08      138.94      3.30 o
   7   1  12      994.25     1002.25      8.88 o
   8   1  12      268.55      281.49      4.68 o
   9   1  12     2625.62     2580.70     22.11 o
  10   1  12       70.14       69.54      3.33 o
  11   1  12     1059.45     1077.51     11.21 o
  12   1  12      222.82      238.88      6.06 o
   0   2  12     4187.04     4140.32     40.17 o
   1   2  12      580.14      565.21      5.63 o
   2   2  12     1622.02     1580.19     13.80 o
   3   2  12       25.29       28.86      1.70 o
   4   2  12      749.53      755.27      6.82 o
   5   2  12     1165.05     1135.14     12.07 o
   6   2  12     2202.16     2171.11     15.77 o
   7   2  12       54.06       60.32      2.53 o
   8   2  12     1624.42     1640.03     13.09 o
   9   2  12      479.81      484.67      5.71 o
  10   2  12      753.95      743.84      7.44 o
  11   2  12       67.89       72.52      3.51 o
   1   3  12     1245.00     1229.16      8.20 o
   2   3  12      326.67      318.09      3.73 o
   3   3  12     3112.25     3080.63     19.21 o
   4   3  12       72.65       75.63      2.62 o
   5   3  12     1134.22     1142.34      9.63 o
   6   3  12       11.49        9.68      1.76 o
   7   3  12      657.26      667.20      7.07 o
   8   3  12       65.97       74.56      2.95 o
   9   3  12     1633.82     1623.04     13.34 o
  10   3  12       81.60       85.72      3.34 o
  11   3  12      575.44      558.81      8.24 o
   0   4  12     5588.31     5562.47     41.51 o
   1   4  12     1383.38     1368.64      8.89 o
   2   4  12     1186.47     1182.79      7.99 o
   3   4  12      346.47      357.52      4.13 o
   4   4  12      132.04      137.35      2.89 o
   5   4  12     1119.30     1130.75      9.13 o
   6   4  12     1825.94     1836.78     13.22 o
   7   4  12       22.81       26.05      2.08 o
   8   4  12     1305.25     1292.47     10.43 o
   9   4  12      388.40      410.15      6.07 o
  10   4  12      211.62      211.25      5.84 o
   1   5  12     2215.28     2177.10     13.15 o
   2   5  12        6.36        4.88      1.45 o
   3   5  12     1092.66     1143.01      8.53 o
   4   5  12      376.86      393.95      4.37 o
   5   5  12      221.73      236.31      3.79 o
   6   5  12        1.86       -0.57      1.58 o
   7   5  12      458.87      469.72      6.42 o
   8   5  12      301.07      319.09      6.01 o
   9   5  12     1095.06     1104.57     14.79 o
   0   6  12     2675.01     2627.17     22.12 o
   1   6  12      273.40      284.32      3.91 o
   2   6  12      826.21      812.42      6.68 o
   3   6  12      136.37      135.47      3.20 o
   4   6  12      219.29      225.08      3.97 o
   5   6  12       88.69       85.13      2.84 o
   6   6  12      908.28      972.60      9.77 o
   7   6  12       21.51       28.42      3.80 o
   1   7  12      379.84      388.78      5.05 o
   2   7  12       80.89       79.75      2.84 o
   3   7  12     1087.06     1087.42      9.53 o
   4   7  12      103.97      111.40      3.59 o
   1   1  13       14.67       20.53      2.35 o
   2   1  13     2074.65     2075.76     20.05 o
   3   1  13      135.37      142.61      3.29 o
   4   1  13      489.90      503.16      5.75 o
   5   1  13       66.05       63.83      2.56 o
   6   1  13      137.26      123.87      3.12 o
   7   1  13      357.40      362.32      5.32 o
   8   1  13      165.89      163.97      5.32 o
   9   1  13        0.71        0.92      1.84 o
  10   1  13       41.32       50.20      2.64 o
  11   1  13      102.66      100.53      3.41 o
   0   2  13      665.87      666.03      8.91 o
   1   2  13       25.32       23.20      2.52 o
   2   2  13       34.94       39.79      2.25 o
   3   2  13      185.64      200.47      3.83 o
   4   2  13      400.13      400.31      4.69 o
   5   2  13      148.21      163.81      4.80 o
   6   2  13      161.03      161.03      3.67 o
   7   2  13        0.04       -0.47      1.72 o
   8   2  13      126.74      129.16      3.61 o
   9   2  13       84.97       90.74      3.02 o
  10   2  13      101.19       89.20      3.68 o
  11   2  13       57.29       58.14      3.40 o
   1   3  13      113.83      120.23      2.51 o
   2   3  13      387.30      375.61      4.07 o
   3   3  13       74.94       59.56      2.22 o
   4   3  13        3.07        0.96      1.50 o
   5   3  13      192.98      180.10      4.28 o
   6   3  13      164.91      141.80      3.48 o
   7   3  13      170.70      159.60      3.86 o
   8   3  13       32.83       27.23      2.38 o
   9   3  13       26.33       30.06      2.50 o
  10   3  13        2.41       -0.16      2.07 o
   0   4  13      166.40      160.41      3.83 o
   1   4  13        0.15        1.77      1.23 o
   2   4  13        0.00        1.13      1.22 o
   3   4  13        6.14        4.29      1.43 o
   4   4  13       12.79        9.44      1.59 o
   5   4  13       15.62       12.01      1.83 o
   6   4  13       28.42       24.48      2.03 o
   7   4  13        2.96        2.65      1.78 o
   8   4  13       32.27       29.35      2.26 o
   9   4  13        0.25       -2.31      2.31 o
   1   5  13      369.18      345.49      4.02 o
   2   5  13      254.07      234.71      3.46 o
   3   5  13      220.43      205.57      3.35 o
   4   5  13      339.62      333.84      5.25 o
   5   5  13      128.45      114.44      3.30 o
   6   5  13       11.48       12.72      2.02 o
   7   5  13        7.44        2.35      2.17 o
   8   5  13      129.89      132.34      4.54 o
   0   6  13       43.43       38.54      2.88 o
   1   6  13        1.67       -0.15      1.54 o
   2   6  13       95.48      100.42      2.76 o
   3   6  13      122.20      117.64      2.92 o
   4   6  13       22.35       22.52      2.21 o
   5   6  13      203.80      206.08      4.35 o
   6   6  13      422.84      425.43      7.18 o
   1   7  13       69.94       78.54      2.85 o
   2   7  13        2.87       -1.26      1.87 o
   3   7  13      233.73      233.57      4.62 o
   0   0  14      746.89      705.70     18.95 o
   1   0  14       34.06       35.10      4.14 o
   2   0  14     2244.13     2255.78     30.80 o
   3   0  14       63.78       59.47      5.16 o
   4   0  14     2243.67     2274.31     31.29 o
   5   0  14       83.88       85.70      5.53 o
   6   0  14      254.63      244.28      6.12 o
   7   0  14      447.08      439.89      7.39 o
   8   0  14      961.70      955.45     12.00 o
   9   0  14       46.90       51.25      4.57 o
  10   0  14     2093.02     2114.00     25.39 o
   1   1  14     1369.31     1393.91     15.03 o
   2   1  14     1835.07     1782.44     19.14 o
   3   1  14      712.18      695.81      9.54 o
   4   1  14      216.32      210.82      5.42 o
   5   1  14     1972.34     1925.00     17.05 o
   6   1  14      765.86      743.16      8.16 o
   7   1  14     2079.00     2091.63     17.09 o
   8   1  14      108.94      107.15      3.47 o
   9   1  14      601.18      603.87      7.72 o
  10   1  14       17.55       15.23      2.50 o
   0   2  14      189.72      169.66      8.76 o
   1   2  14       52.71       55.50      4.16 o
   2   2  14     1025.19     1062.44     12.53 o
   3   2  14        6.85       10.80      1.92 o
   4   2  14     4406.05     4335.10     30.78 o
   5   2  14       29.39       33.27      4.05 o
   6   2  14     1487.34     1381.87     12.47 o
   7   2  14      280.31      273.09      5.66 o
   8   2  14      825.20      835.17      9.37 o
   9   2  14       16.00       13.48      2.34 o
  10   2  14      762.60      834.01      8.99 o
   1   3  14     1231.90     1270.40     10.18 o
   2   3  14      401.04      390.85      4.83 o
   3   3  14      363.09      335.64      5.16 o
   4   3  14      312.04      302.94      5.06 o
   5   3  14     2135.47     2125.03     17.23 o
   6   3  14      102.94      104.39      3.95 o
   7   3  14     2307.51     2331.81     19.12 o
   8   3  14      346.42      352.24      6.17 o
   9   3  14      107.20      108.74      4.40 o
   0   4  14      902.85      867.65     10.70 o
   1   4  14      123.04      117.80      3.07 o
   2   4  14     1762.10     1769.40     12.70 o
   3   4  14        1.02       -0.08      1.70 o
   4   4  14     1437.89     1490.08     12.25 o
   5   4  14      190.74      198.77      4.92 o
   6   4  14      140.20      146.52      3.99 o
   7   4  14       42.15       40.50      2.65 o
   8   4  14      251.95      238.86      4.88 o
   1   5  14     1449.16     1493.98     11.42 o
   2   5  14      434.42      417.82      8.37 o
   3   5  14      825.81      846.63      7.85 o
   4   5  14       10.86       10.11      1.99 o
   5   5  14      515.35      515.61      6.40 o
   6   5  14       49.67       43.84      2.76 o
   7   5  14      213.37      214.47      5.52 o
   0   6  14       10.35        4.76      2.73 o
   1   6  14      102.04      110.40      3.37 o
   2   6  14      956.70     1020.73      9.07 o
   3   6  14        3.57        8.54      2.08 o
   4   6  14     1838.15     1913.11     15.35 o
   5   6  14      180.27      197.98      5.24 o
   1   1  15      716.81      748.26     10.24 o
   2   1  15        9.72       15.21      2.85 o
   3   1  15       78.07       66.89      4.81 o
   4   1  15       30.05       28.92      3.04 o
   5   1  15      269.71      281.68      6.55 o
   6   1  15       26.86       31.96      3.10 o
   7   1  15       41.90       46.35      3.40 o
   8   1  15       33.04       31.59      2.94 o
   9   1  15       17.40       12.62      2.74 o
  10   1  15       28.37       30.17      3.17 o
   0   2  15       53.61       60.07      4.99 o
   1   2  15       69.20       63.61      3.57 o
   2   2  15       38.28       38.86      3.25 o
   3   2  15        8.73       14.75      2.77 o
   4   2  15        1.31        2.80      2.47 o
   5   2  15      113.36       97.31      4.05 o
   6   2  15       57.99       56.38      3.45 o
   7   2  15        0.44       -1.10      2.46 o
   8   2  15      106.82      104.02      4.44 o
   9   2  15       30.52       32.79      3.61 o
   1   3  15      149.33      141.63      4.49 o
   2   3  15        0.02       -2.19      2.19 o
   3   3  15       55.13       44.26      3.12 o
   4   3  15        0.51       -0.95      2.34 o
   5   3  15      153.81      130.12      4.70 o
   6   3  15       31.51       29.08      3.16 o
   7   3  15        5.30        3.63      2.66 o
   8   3  15       52.02       49.30      3.96 o
   0   4  15       54.36       46.32      4.20 o
   1   4  15      104.19       88.32      3.56 o
   2   4  15        7.99        5.61      2.27 o
   3   4  15       62.26       64.86      3.72 o
   4   4  15       44.29       42.04      2.99 o
   5   4  15       77.99       62.44      3.33 o
   6   4  15       12.80        6.42      2.39 o
   7   4  15       80.02       81.44      3.91 o
   1   5  15      288.28      272.44      5.62 o
   2   5  15      170.06      164.72      4.73 o
   3   5  15       20.67       14.50      2.55 o
   4   5  15      131.75      128.02      4.29 o
   5   5  15      111.33      113.34      4.15 o
   6   5  15       27.19       31.21      3.91 o
   0   6  15      160.75      156.04      6.68 o
   1   6  15       20.68       24.17      3.16 o
   2   6  15       28.91       31.65      2.95 o
   3   6  15        0.70        0.91      2.42 o
   0   0  16     1867.23     1889.25     39.44 o
   1   0  16      137.32      129.51      7.25 o
   2   0  16     1732.92     1678.70     25.54 o
   3   0  16       21.95       20.50      8.62 o
   4   0  16      659.19      648.16     14.03 o
   5   0  16      250.17      281.43     13.85 o
   6   0  16      199.52      215.11      9.19 o
   7   0  16       19.34       12.27      3.79 o
   8   0  16      778.72      760.58     13.25 o
   9   0  16       53.21       67.13      5.23 o
   1   1  16     2753.31     2746.86     26.37 o
   2   1  16      578.19      589.82      9.26 o
   3   1  16       39.51       33.89      3.30 o
   4   1  16       41.07       34.76      3.29 o
   5   1  16      844.80      854.53     11.75 o
   6   1  16       29.22       32.75      3.16 o
   7   1  16     2113.40     2108.04     19.75 o
   8   1  16        1.58        2.99      2.56 o
   9   1  16      136.22      128.37      4.54 o
   0   2  16        5.25        1.68      3.46 o
   1   2  16      417.19      373.00      7.45 o
   2   2  16     1350.04     1330.97     15.36 o
   3   2  16      911.48      814.40     11.33 o
   4   2  16     2601.63     2522.59     22.28 o
   5   2  16        4.30        3.65      2.63 o
   6   2  16      275.91      280.87      6.30 o
   7   2  16      200.29      183.89      5.67 o
   8   2  16      595.83      623.58      9.44 o
   1   3  16     1274.35     1282.77     13.53 o
   2   3  16      461.66      452.98      7.55 o
   3   3  16      233.80      219.67      6.63 o
   4   3  16        1.08        0.29      2.46 o
   5   3  16      978.49      950.04     11.35 o
   6   3  16       76.86       70.09      3.88 o
   7   3  16     1253.67     1329.14     14.45 o
   0   4  16      247.47      254.15      7.71 o
   1   4  16       17.20       22.10      2.71 o
   2   4  16     1109.59     1129.20     11.56 o
   3   4  16       36.59       36.52      3.81 o
   4   4  16     1293.81     1313.24     12.82 o
   5   4  16        9.77        6.82      2.49 o
   6   4  16      128.52      130.01      4.50 o
   1   5  16      985.27     1005.82     13.48 o
   2   5  16       78.35       75.64      3.69 o
   3   5  16      111.81      104.05      4.11 o
   4   5  16       95.81      113.85      4.79 o
   1   1  17       17.83       30.89      3.67 o
   2   1  17        7.32        8.86      2.83 o
   3   1  17       20.87       17.97      3.04 o
   4   1  17       32.81       37.80      3.57 o
   5   1  17        7.14        9.64      4.13 o
   6   1  17        0.36       -1.80      2.63 o
   7   1  17       10.14        9.86      3.00 o
   8   1  17        9.22        6.33      3.33 o
   0   2  17        0.06       -0.10      3.77 o
   1   2  17       55.91       54.00      3.83 o
   2   2  17        4.33        2.45      2.66 o
   3   2  17       70.87       70.97      3.87 o
   4   2  17        3.82       -0.18      2.59 o
   5   2  17        1.02       -2.54      2.64 o
   6   2  17       12.77       11.52      2.90 o
   7   2  17        0.99        2.66      2.84 o
   1   3  17        1.50        3.59      2.57 o
   2   3  17       21.20       26.86      3.06 o
   3   3  17       67.51       58.56      3.65 o
   4   3  17       14.62        9.62      2.86 o
   5   3  17        1.48        0.57      2.62 o
   6   3  17        0.18        0.09      2.67 o
   0   4  17       69.12       62.13      5.04 o
   1   4  17       71.24       71.59      3.61 o
   2   4  17        4.58        4.16      2.56 o
   3   4  17       23.49       20.64      2.87 o
   4   4  17       11.07       12.57      2.72 o
   5   4  17       29.11       27.83      3.51 o
   1   5  17        5.85        3.70      2.66 o
   0   0  18     1155.77     1253.13     31.10 o
   1   0  18      384.68      377.29     11.46 o
   2   0  18     1360.87     1361.68     23.01 o
   3   0  18       90.39       76.63      6.46 o
   4   0  18      676.27      627.81     16.51 o
   5   0  18      223.30      214.43      9.57 o
   6   0  18       45.00       45.21      5.72 o
   1   1  18     1735.92     1703.30     18.97 o
   2   1  18      118.36      125.49      5.41 o
   3   1  18      595.78      635.78     10.40 o
   4   1  18       77.49       76.72      5.39 o
   5   1  18      139.41      138.69      5.29 o
   6   1  18       11.50       12.54      3.11 o
   0   2  18     1876.69     1862.66     28.69 o
   1   2  18      189.17      188.75      6.65 o
   2   2  18      860.74      825.87     11.98 o
   3   2  18        4.63        4.19      2.77 o
   4   2  18      167.05      174.15      5.68 o
   5   2  18      434.91      443.97      8.15 o
   6   2  18      289.49      322.43     11.28 o
   1   3  18      594.46      550.18      8.72 o
   2   3  18       18.65       22.12      3.16 o
   3   3  18      581.76      664.32      9.74 o
   4   3  18       13.99       16.34      3.17 o
   0   4  18      247.12      290.17      8.83 o
   1   4  18      349.88      372.86      6.94 o
   2   4  18      537.62      556.71      8.95 o
   1   1  19       34.57       32.15      3.69 o
   2   1  19        0.01        0.46      2.94 o
   3   1  19       68.24       76.67      4.67 o
   4   1  19       93.61       94.34      5.09 o
   0   2  19       27.38       30.63      7.20 o
   1   2  19        0.74        4.39      2.98 o
   2   2  19       12.72       13.12      3.25 o
   3   2  19        1.39        2.44      2.86 o
   1   3  19       18.10       10.59      3.30 o
   0   0  20     1693.28     1797.77     40.98 o
   1   0  20       31.16       31.46      5.84 o
 
